# Supplementary material for: Microbiome Flora and Metabolomics Analysis of Mung Bean Sour Liquid in Luoyang, China
Source: Foods. 2025 Feb 5;14(3):511. doi: 10.3390/foods14030511 (PMC11816372; doi:10.3390/foods14030511)
Supplement: Supplementary file 1 [file foods-14-00511-s001.zip]

Archive with 4 entries (3 files):
- Supplementary Files/OTUTaxonAnalysis_bacteria.xls
- Supplementary Files/OTUTaxonAnalysis_fungi.xls
- Supplementary Files/Table.1s.docx
- Supplementary Files/
