# Supplementary material for: Microbiome Flora and Metabolomics Analysis of Mung Bean Sour Liquid in Luoyang, China
Source: Foods. 2025 Feb 5;14(3):511. doi: 10.3390/foods14030511 (PMC11816372; doi:10.3390/foods14030511)
Supplement: Supplementary file 1 [file foods-14-00511-s001.zip › Supplementary Files/OTUTaxonAnalysis_bacteria.xls]

domain	kingdom	phylum	class	order	family	genus	species	otu	LJ_3	LJ_2	LJ_1	Liu_2	Liu_3	Liu_1	JX_3	JX_2	JX_1	MJ_1	MJ_2	MJ_3	Total	Prevalence	Percent
d__Bacteria	k__unclassified_d__Bacteria	p__Actinobacteriota	c__Actinobacteria	o__Corynebacteriales	f__Corynebacteriaceae	g__Corynebacterium	s__Corynebacterium_terpenotabidum_Y-11	OTU128	0	0	0	2	0	0	0	0	0	0	0	1	3	0.166666666667	1.59144439493e-05
d__Bacteria	k__unclassified_d__Bacteria	p__Firmicutes	c__Bacilli	o__Lactobacillales	f__Lactobacillaceae	g__Furfurilactobacillus	s__Lactobacillus_rossiae	OTU56	0	0	0	2	0	1	2	1	2	0	1	0	9	0.5	4.7743331848e-05
d__Bacteria	k__unclassified_d__Bacteria	p__Firmicutes	c__Clostridia	o__Lachnospirales	f__Lachnospiraceae	g__Lachnoclostridium	s__[Clostridium]_fimetarium	OTU191	0	0	0	0	0	0	0	0	0	0	1	0	1	0.0833333333333	5.30481464978e-06
d__Bacteria	k__unclassified_d__Bacteria	p__unclassified_d__Bacteria	c__unclassified_d__Bacteria	o__unclassified_d__Bacteria	f__unclassified_d__Bacteria	g__unclassified_d__Bacteria	s__unclassified_d__Bacteria	OTU30	0	0	0	0	0	0	2	0	0	0	0	0	2	0.0833333333333	1.06096292996e-05
d__Bacteria	k__unclassified_d__Bacteria	p__Bacteroidota	c__Bacteroidia	o__Flavobacteriales	f__Flavobacteriaceae	g__Flavobacterium	s__unclassified_g__Flavobacterium	OTU83	1	3	0	0	0	0	0	2	1	0	0	0	7	0.333333333333	3.71337025484e-05
d__Bacteria	k__unclassified_d__Bacteria	p__unclassified_d__Bacteria	c__unclassified_d__Bacteria	o__unclassified_d__Bacteria	f__unclassified_d__Bacteria	g__unclassified_d__Bacteria	s__unclassified_d__Bacteria	OTU209	0	0	0	0	0	0	0	0	0	0	2	0	2	0.0833333333333	1.06096292996e-05
d__Bacteria	k__unclassified_d__Bacteria	p__Firmicutes	c__Bacilli	o__Lactobacillales	f__Lactobacillaceae	g__Lactobacillus	s__unclassified_g__Lactobacillus	OTU153	0	0	0	0	3	1	0	0	0	0	0	0	4	0.166666666667	2.12192585991e-05
d__Bacteria	k__unclassified_d__Bacteria	p__Proteobacteria	c__Gammaproteobacteria	o__Xanthomonadales	f__Xanthomonadaceae	g__Stenotrophomonas	s__unclassified_g__Stenotrophomonas	OTU6	0	0	0	0	0	0	1	0	2	0	0	0	3	0.166666666667	1.59144439493e-05
d__Bacteria	k__unclassified_d__Bacteria	p__Actinobacteriota	c__Actinobacteria	o__Micrococcales	f__Microbacteriaceae	g__unclassified_f__Microbacteriaceae	s__unclassified_f__Microbacteriaceae	OTU173	0	0	0	0	0	0	0	0	0	2	0	1	3	0.166666666667	1.59144439493e-05
d__Bacteria	k__unclassified_d__Bacteria	p__unclassified_d__Bacteria	c__unclassified_d__Bacteria	o__unclassified_d__Bacteria	f__unclassified_d__Bacteria	g__unclassified_d__Bacteria	s__unclassified_d__Bacteria	OTU223	0	0	0	0	0	0	0	0	0	0	0	1	1	0.0833333333333	5.30481464978e-06
d__Bacteria	k__unclassified_d__Bacteria	p__Spirochaetota	c__Spirochaetia	o__Spirochaetales	f__Spirochaetaceae	g__Treponema	s__metagenome_g__Treponema	OTU169	0	0	0	0	0	0	0	0	0	2	2	0	4	0.166666666667	2.12192585991e-05
d__Bacteria	k__unclassified_d__Bacteria	p__Actinobacteriota	c__Actinobacteria	o__Micrococcales	f__Dermabacteraceae	g__Brachybacterium	s__unclassified_g__Brachybacterium	OTU199	0	0	0	0	0	0	0	0	0	0	1	0	1	0.0833333333333	5.30481464978e-06
d__Bacteria	k__unclassified_d__Bacteria	p__Bacteroidota	c__Bacteroidia	o__Flavobacteriales	f__Flavobacteriaceae	g__Flavobacterium	s__uncultured_bacterium_g__Flavobacterium	OTU76	3	0	4	1	0	0	0	0	0	4	6	4	22	0.5	0.000116705922295
d__Bacteria	k__unclassified_d__Bacteria	p__Firmicutes	c__Bacilli	o__Lactobacillales	f__Lactobacillaceae	g__Latilactobacillus	s__unclassified_g__Latilactobacillus	OTU193	13	7	6	0	0	1	5	5	8	29	28	31	133	0.833333333333	0.00070554034842
d__Bacteria	k__unclassified_d__Bacteria	p__Firmicutes	c__Bacilli	o__Lactobacillales	f__Lactobacillaceae	g__unclassified_f__Lactobacillaceae	s__unclassified_f__Lactobacillaceae	OTU116	0	0	0	0	0	2	0	0	0	0	0	0	2	0.0833333333333	1.06096292996e-05
d__Bacteria	k__unclassified_d__Bacteria	p__Proteobacteria	c__Gammaproteobacteria	o__Burkholderiales	f__Comamonadaceae	g__Comamonas	s__Comamonas_koreensis	OTU42	0	0	0	8	0	0	2	6	3	0	0	0	19	0.333333333333	0.000100791478346
d__Bacteria	k__unclassified_d__Bacteria	p__Proteobacteria	c__Alphaproteobacteria	o__Rhodobacterales	f__Rhodobacteraceae	g__Gemmobacter	s__uncultured_bacterium_g__Gemmobacter	OTU210	0	0	0	0	0	0	0	0	0	1	1	0	2	0.166666666667	1.06096292996e-05
d__Bacteria	k__unclassified_d__Bacteria	p__Proteobacteria	c__Gammaproteobacteria	o__Burkholderiales	f__Comamonadaceae	g__unclassified_f__Comamonadaceae	s__unclassified_f__Comamonadaceae	OTU190	0	0	0	0	0	0	0	1	0	0	1	0	2	0.166666666667	1.06096292996e-05
d__Bacteria	k__unclassified_d__Bacteria	p__Proteobacteria	c__Gammaproteobacteria	o__Enterobacterales	f__Alteromonadaceae	g__Rheinheimera	s__Pararheinheimera_chironomi	OTU222	0	0	0	0	0	0	0	0	0	0	0	1	1	0.0833333333333	5.30481464978e-06
d__Bacteria	k__unclassified_d__Bacteria	p__Firmicutes	c__Bacilli	o__Lactobacillales	f__Lactobacillaceae	g__Lentilactobacillus	s__Lactobacillus_parabuchneri	OTU92	2	0	0	5	3	2	0	0	0	0	1	0	13	0.416666666667	6.89625904471e-05
d__Bacteria	k__unclassified_d__Bacteria	p__Bacteroidota	c__Bacteroidia	o__Sphingobacteriales	f__Sphingobacteriaceae	g__Pedobacter	s__unclassified_g__Pedobacter	OTU130	0	0	0	2	0	0	0	0	0	0	0	0	2	0.0833333333333	1.06096292996e-05
d__Bacteria	k__unclassified_d__Bacteria	p__Proteobacteria	c__Gammaproteobacteria	o__Pseudomonadales	f__Moraxellaceae	g__Acinetobacter	s__unclassified_g__Acinetobacter	OTU158	0	0	0	0	0	0	0	0	0	4	3	3	10	0.25	5.30481464978e-05
d__Bacteria	k__unclassified_d__Bacteria	p__Bacteroidota	c__Bacteroidia	o__Flavobacteriales	f__Flavobacteriaceae	g__Flavobacterium	s__uncultured_bacterium_g__Flavobacterium	OTU172	0	0	0	0	0	0	0	0	0	2	1	0	3	0.166666666667	1.59144439493e-05
d__Bacteria	k__unclassified_d__Bacteria	p__Firmicutes	c__Bacilli	o__Lactobacillales	f__Lactobacillaceae	g__Lactiplantibacillus	s__uncultured_compost_bacterium_g__Lactiplantibacillus	OTU132	0	0	0	2	0	0	0	0	0	0	2	0	4	0.166666666667	2.12192585991e-05
d__Bacteria	k__unclassified_d__Bacteria	p__Proteobacteria	c__Alphaproteobacteria	o__Acetobacterales	f__Acetobacteraceae	g__Acetobacter	s__Acetobacter_indonesiensis	OTU46	0	0	0	0	0	0	2	1	6	0	0	0	9	0.25	4.7743331848e-05
d__Bacteria	k__unclassified_d__Bacteria	p__Proteobacteria	c__Gammaproteobacteria	o__Pseudomonadales	f__Moraxellaceae	g__Acinetobacter	s__unclassified_g__Acinetobacter	OTU154	0	0	0	0	1	0	158	168	295	0	0	0	622	0.333333333333	0.00329959471216
d__Bacteria	k__unclassified_d__Bacteria	p__Firmicutes	c__Bacilli	o__Lactobacillales	f__Lactobacillaceae	g__Latilactobacillus	s__unclassified_g__Latilactobacillus	OTU39	4	4	2	0	0	0	28	23	17	0	0	0	78	0.5	0.000413775542683
d__Bacteria	k__unclassified_d__Bacteria	p__Firmicutes	c__Bacilli	o__Lactobacillales	f__Lactobacillaceae	g__Paucilactobacillus	s__Lactobacillus_vaccinostercus	OTU146	1	0	1	424	458	434	78	59	90	173	161	147	2026	0.916666666667	0.0107475544804
d__Bacteria	k__unclassified_d__Bacteria	p__Proteobacteria	c__Gammaproteobacteria	o__Burkholderiales	f__Comamonadaceae	g__unclassified_f__Comamonadaceae	s__unclassified_f__Comamonadaceae	OTU35	0	0	0	0	0	0	2	1	3	0	0	0	6	0.25	3.18288878987e-05
d__Bacteria	k__unclassified_d__Bacteria	p__Actinobacteriota	c__Actinobacteria	o__Micrococcales	f__Dermabacteraceae	g__Brachybacterium	s__unclassified_g__Brachybacterium	OTU99	1	0	0	0	0	0	0	0	0	0	0	0	1	0.0833333333333	5.30481464978e-06
d__Bacteria	k__unclassified_d__Bacteria	p__Proteobacteria	c__Alphaproteobacteria	o__Sphingomonadales	f__Sphingomonadaceae	g__Sphingomonas	s__Sphingomonas_paucimobilis_g__Sphingomonas	OTU71	0	1	0	0	5	1	0	0	0	0	0	0	7	0.25	3.71337025484e-05
d__Bacteria	k__unclassified_d__Bacteria	p__Proteobacteria	c__Gammaproteobacteria	o__Pseudomonadales	f__Moraxellaceae	g__Acinetobacter	s__unclassified_g__Acinetobacter	OTU139	0	0	0	0	0	1	0	0	0	0	0	0	1	0.0833333333333	5.30481464978e-06
d__Bacteria	k__unclassified_d__Bacteria	p__unclassified_d__Bacteria	c__unclassified_d__Bacteria	o__unclassified_d__Bacteria	f__unclassified_d__Bacteria	g__unclassified_d__Bacteria	s__unclassified_d__Bacteria	OTU228	0	0	0	0	0	0	0	0	0	0	0	2	2	0.0833333333333	1.06096292996e-05
d__Bacteria	k__unclassified_d__Bacteria	p__Firmicutes	c__Bacilli	o__Lactobacillales	f__Lactobacillaceae	g__Lacticaseibacillus	s__uncultured_bacterium_g__Lacticaseibacillus	OTU101	0	2	2	379	396	437	2	3	2	108	122	97	1550	0.916666666667	0.00822246270715
d__Bacteria	k__unclassified_d__Bacteria	p__Firmicutes	c__Bacilli	o__Erysipelotrichales	f__Erysipelatoclostridiaceae	g__UCG-004	s__Tenericutes_bacterium_ADurb.Bin239	OTU208	0	0	0	0	0	0	0	0	0	0	1	0	1	0.0833333333333	5.30481464978e-06
d__Bacteria	k__unclassified_d__Bacteria	p__Chloroflexi	c__Chloroflexia	o__Thermomicrobiales	f__JG30-KF-CM45	g__unclassified_f__JG30-KF-CM45	s__uncultured_Thermomicrobium_sp._g__unclassified_f__JG30-KF-CM45	OTU176	0	0	0	0	0	0	0	0	0	1	0	0	1	0.0833333333333	5.30481464978e-06
d__Bacteria	k__unclassified_d__Bacteria	p__Firmicutes	c__Bacilli	o__Lactobacillales	f__Lactobacillaceae	g__Paucilactobacillus	s__Lactobacillus_oligofermentans_DSM_15707__LMG_22743	OTU103	3966	4241	4336	6246	6353	6966	6546	6447	6694	6794	7179	7005	72773	1.0	0.386047276508
d__Bacteria	k__unclassified_d__Bacteria	p__Bacteroidota	c__Bacteroidia	o__Bacteroidales	f__Prevotellaceae	g__Prevotella_9	s__unclassified_g__Prevotella_9	OTU94	0	4	3	0	0	2	8	6	3	0	1	4	31	0.666666666667	0.000164449254143
d__Bacteria	k__unclassified_d__Bacteria	p__Proteobacteria	c__Gammaproteobacteria	o__Pseudomonadales	f__Moraxellaceae	g__Enhydrobacter	s__Moraxella_osloensis_g__Enhydrobacter	OTU95	0	3	1	0	0	0	0	0	0	0	0	0	4	0.166666666667	2.12192585991e-05
d__Bacteria	k__unclassified_d__Bacteria	p__Proteobacteria	c__Alphaproteobacteria	o__Rhodobacterales	f__Rhodobacteraceae	g__Gemmobacter	s__unclassified_g__Gemmobacter	OTU22	0	0	0	0	0	0	0	1	0	0	0	0	1	0.0833333333333	5.30481464978e-06
d__Bacteria	k__unclassified_d__Bacteria	p__Patescibacteria	c__Gracilibacteria	o__JGI_0000069-P22	f__unclassified_o__JGI_0000069-P22	g__unclassified_o__JGI_0000069-P22	s__metagenome_g__unclassified_o__JGI_0000069-P22	OTU164	0	0	0	0	0	0	0	0	0	1	0	0	1	0.0833333333333	5.30481464978e-06
d__Bacteria	k__unclassified_d__Bacteria	p__Bacteroidota	c__Bacteroidia	o__Bacteroidales	f__Prevotellaceae	g__Prevotella_7	s__uncultured_bacterium_g__Prevotella_7	OTU47	0	0	0	0	0	0	3	0	0	0	0	0	3	0.0833333333333	1.59144439493e-05
d__Bacteria	k__unclassified_d__Bacteria	p__Bacteroidota	c__Bacteroidia	o__Bacteroidales	f__Paludibacteraceae	g__Paludibacter	s__uncultured_bacterium_g__Paludibacter	OTU229	0	0	0	0	0	0	0	0	0	0	0	2	2	0.0833333333333	1.06096292996e-05
d__Bacteria	k__unclassified_d__Bacteria	p__Bacteroidota	c__Bacteroidia	o__Flavobacteriales	f__Flavobacteriaceae	g__Flavobacterium	s__Flavobacterium_cauense	OTU117	0	0	0	0	0	2	0	0	0	0	0	0	2	0.0833333333333	1.06096292996e-05
d__Bacteria	k__unclassified_d__Bacteria	p__Bacteroidota	c__Bacteroidia	o__Flavobacteriales	f__Flavobacteriaceae	g__Flavobacterium	s__Flavobacterium_psychrolimnae	OTU11	0	0	0	0	0	0	0	0	1	0	0	1	2	0.166666666667	1.06096292996e-05
d__Bacteria	k__unclassified_d__Bacteria	p__Bacteroidota	c__Bacteroidia	o__Cytophagales	f__Spirosomaceae	g__Dyadobacter	s__metagenome_g__Dyadobacter	OTU12	0	0	0	0	0	0	0	3	1	0	0	0	4	0.166666666667	2.12192585991e-05
d__Bacteria	k__unclassified_d__Bacteria	p__Proteobacteria	c__Gammaproteobacteria	o__Enterobacterales	f__Enterobacteriaceae	g__Cronobacter	s__unclassified_g__Cronobacter	OTU88	151	80	60	55	85	40	0	0	0	0	0	0	471	0.5	0.00249856770004
d__Bacteria	k__unclassified_d__Bacteria	p__Firmicutes	c__Bacilli	o__Lactobacillales	f__Lactobacillaceae	g__Companilactobacillus	s__uncultured_bacterium_g__Companilactobacillus	OTU125	0	0	0	43	35	53	0	0	0	0	0	0	131	0.25	0.000694930719121
d__Bacteria	k__unclassified_d__Bacteria	p__Bacteroidota	c__Bacteroidia	o__Flavobacteriales	f__Weeksellaceae	g__Chryseobacterium	s__unclassified_g__Chryseobacterium	OTU178	0	0	0	0	0	0	0	0	0	1	0	0	1	0.0833333333333	5.30481464978e-06
d__Bacteria	k__unclassified_d__Bacteria	p__Proteobacteria	c__Gammaproteobacteria	o__Enterobacterales	f__Enterobacteriaceae	g__Enterobacter	s__unclassified_g__Enterobacter	OTU134	0	0	0	2	0	0	0	0	0	0	0	0	2	0.0833333333333	1.06096292996e-05
d__Bacteria	k__unclassified_d__Bacteria	p__Firmicutes	c__Bacilli	o__Lactobacillales	f__Streptococcaceae	g__Lactococcus	s__Lactococcus_raffinolactis	OTU98	154	84	72	1	1	1	4427	4519	4296	9	8	5	13577	1.0	0.0720234685
d__Bacteria	k__unclassified_d__Bacteria	p__Proteobacteria	c__Gammaproteobacteria	o__unclassified_c__Gammaproteobacteria	f__unclassified_c__Gammaproteobacteria	g__unclassified_c__Gammaproteobacteria	s__unclassified_c__Gammaproteobacteria	OTU163	0	0	0	0	0	0	0	0	0	2	0	0	2	0.0833333333333	1.06096292996e-05
d__Bacteria	k__unclassified_d__Bacteria	p__Firmicutes	c__Bacilli	o__Lactobacillales	f__Lactobacillaceae	g__Lactiplantibacillus	s__unclassified_g__Lactiplantibacillus	OTU109	0	1	0	0	0	2	0	0	0	0	0	0	3	0.166666666667	1.59144439493e-05
d__Bacteria	k__unclassified_d__Bacteria	p__Proteobacteria	c__Gammaproteobacteria	o__Burkholderiales	f__Comamonadaceae	g__Hydrogenophaga	s__uncultured_bacterium_g__Hydrogenophaga	OTU196	0	0	0	2	0	0	0	0	0	0	1	0	3	0.166666666667	1.59144439493e-05
d__Bacteria	k__unclassified_d__Bacteria	p__Proteobacteria	c__Gammaproteobacteria	o__Enterobacterales	f__Enterobacteriaceae	g__unclassified_f__Enterobacteriaceae	s__unclassified_f__Enterobacteriaceae	OTU97	1563	728	700	22	25	11	7	5	6	138	145	140	3490	1.0	0.0185138031277
d__Bacteria	k__unclassified_d__Bacteria	p__Patescibacteria	c__Saccharimonadia	o__Saccharimonadales	f__Saccharimonadaceae	g__unclassified_f__Saccharimonadaceae	s__uncultured_bacterium_g__unclassified_f__Saccharimonadaceae	OTU214	0	0	0	0	0	0	0	0	0	0	2	1	3	0.166666666667	1.59144439493e-05
d__Bacteria	k__unclassified_d__Bacteria	p__Bacteroidota	c__Bacteroidia	o__Bacteroidales	f__Prevotellaceae	g__Prevotella_7	s__uncultured_bacterium_g__Prevotella_7	OTU143	0	0	0	3	0	0	0	1	0	0	0	0	4	0.166666666667	2.12192585991e-05
d__Bacteria	k__unclassified_d__Bacteria	p__Firmicutes	c__Negativicutes	o__Veillonellales-Selenomonadales	f__Veillonellaceae	g__Megasphaera	s__Megasphaera_paucivorans	OTU67	0	0	1	0	0	0	0	0	0	0	0	0	1	0.0833333333333	5.30481464978e-06
d__Bacteria	k__unclassified_d__Bacteria	p__Firmicutes	c__Bacilli	o__Lactobacillales	f__Lactobacillaceae	g__Paucilactobacillus	s__unclassified_g__Paucilactobacillus	OTU31	0	0	0	0	0	0	2	0	0	0	0	0	2	0.0833333333333	1.06096292996e-05
d__Bacteria	k__unclassified_d__Bacteria	p__Proteobacteria	c__Gammaproteobacteria	o__Pseudomonadales	f__Pseudomonadaceae	g__Pseudomonas	s__unclassified_g__Pseudomonas	OTU3	0	0	0	0	0	0	0	0	2	0	0	0	2	0.0833333333333	1.06096292996e-05
d__Bacteria	k__unclassified_d__Bacteria	p__Firmicutes	c__Negativicutes	o__Veillonellales-Selenomonadales	f__Veillonellaceae	g__Veillonella	s__unclassified_g__Veillonella	OTU136	0	0	0	7	11	10	0	0	0	0	0	0	28	0.25	0.000148534810194
d__Bacteria	k__unclassified_d__Bacteria	p__Bacteroidota	c__Bacteroidia	o__Flavobacteriales	f__Weeksellaceae	g__Chryseobacterium	s__Chryseobacterium_halperniae	OTU64	0	0	1	0	0	2	0	0	0	0	0	2	5	0.25	2.65240732489e-05
d__Bacteria	k__unclassified_d__Bacteria	p__Bdellovibrionota	c__Bdellovibrionia	o__Bacteriovoracales	f__Bacteriovoracaceae	g__Peredibacter	s__unclassified_g__Peredibacter	OTU186	0	0	0	0	0	0	0	0	0	0	1	0	1	0.0833333333333	5.30481464978e-06
d__Bacteria	k__unclassified_d__Bacteria	p__Firmicutes	c__Negativicutes	o__Veillonellales-Selenomonadales	f__Selenomonadaceae	g__Pectinatus	s__unclassified_g__Pectinatus	OTU120	0	0	0	0	0	1	0	0	0	0	0	0	1	0.0833333333333	5.30481464978e-06
d__Bacteria	k__unclassified_d__Bacteria	p__Firmicutes	c__Bacilli	o__Lactobacillales	f__Lactobacillaceae	g__Leuconostoc	s__Leuconostoc_citreum	OTU82	367	246	191	335	168	360	881	841	672	1649	845	1005	7560	1.0	0.0401043987523
d__Bacteria	k__unclassified_d__Bacteria	p__Bacteroidota	c__Bacteroidia	o__Flavobacteriales	f__Weeksellaceae	g__Soonwooa	s__Soonwooa_buanensis	OTU200	0	0	0	0	0	0	0	0	0	1	2	1	4	0.25	2.12192585991e-05
d__Bacteria	k__unclassified_d__Bacteria	p__Proteobacteria	c__Alphaproteobacteria	o__Caulobacterales	f__Caulobacteraceae	g__Brevundimonas	s__Brevundimonas_vesicularis	OTU17	0	0	0	0	0	1	0	1	0	0	1	0	3	0.25	1.59144439493e-05
d__Bacteria	k__unclassified_d__Bacteria	p__Firmicutes	c__Bacilli	o__Lactobacillales	f__Lactobacillaceae	g__Companilactobacillus	s__Lactobacillus_crustorum	OTU150	0	0	0	935	959	1027	0	0	0	0	0	0	2921	0.25	0.015495363592
d__Bacteria	k__unclassified_d__Bacteria	p__Proteobacteria	c__Gammaproteobacteria	o__Burkholderiales	f__Oxalobacteraceae	g__Duganella	s__unclassified_g__Duganella	OTU55	0	0	0	0	0	0	5	2	3	0	0	0	10	0.25	5.30481464978e-05
d__Bacteria	k__unclassified_d__Bacteria	p__Firmicutes	c__Bacilli	o__Lactobacillales	f__Lactobacillaceae	g__Paucilactobacillus	s__unclassified_g__Paucilactobacillus	OTU106	2	0	0	0	0	0	0	0	0	0	0	0	2	0.0833333333333	1.06096292996e-05
d__Bacteria	k__unclassified_d__Bacteria	p__Actinobacteriota	c__Actinobacteria	o__Micrococcales	f__Brevibacteriaceae	g__Brevibacterium	s__unclassified_g__Brevibacterium	OTU151	0	0	0	0	2	0	0	0	0	3	0	0	5	0.166666666667	2.65240732489e-05
d__Bacteria	k__unclassified_d__Bacteria	p__Actinobacteriota	c__Actinobacteria	o__Corynebacteriales	f__Corynebacteriaceae	g__Corynebacterium	s__Corynebacterium_callunae_DSM_20147	OTU202	0	0	0	0	0	0	0	2	0	0	2	0	4	0.166666666667	2.12192585991e-05
d__Bacteria	k__unclassified_d__Bacteria	p__Proteobacteria	c__Gammaproteobacteria	o__Xanthomonadales	f__Xanthomonadaceae	g__Stenotrophomonas	s__unclassified_g__Stenotrophomonas	OTU122	0	0	0	0	0	4	0	1	0	0	0	0	5	0.166666666667	2.65240732489e-05
d__Bacteria	k__unclassified_d__Bacteria	p__Proteobacteria	c__Alphaproteobacteria	o__Rhodobacterales	f__Rhodobacteraceae	g__Paracoccus	s__Paracoccus_sp.	OTU34	0	0	0	1	2	0	2	1	3	0	1	1	11	0.583333333333	5.83529611475e-05
d__Bacteria	k__unclassified_d__Bacteria	p__Firmicutes	c__Bacilli	o__Lactobacillales	f__Lactobacillaceae	g__Latilactobacillus	s__unclassified_g__Latilactobacillus	OTU211	0	0	1	0	0	0	0	0	0	1	1	1	4	0.333333333333	2.12192585991e-05
d__Bacteria	k__unclassified_d__Bacteria	p__Desulfobacterota	c__Desulfovibrionia	o__Desulfovibrionales	f__Desulfovibrionaceae	g__Desulfovibrio	s__unclassified_g__Desulfovibrio	OTU225	0	0	0	0	0	0	0	0	0	0	0	1	1	0.0833333333333	5.30481464978e-06
d__Bacteria	k__unclassified_d__Bacteria	p__Firmicutes	c__Negativicutes	o__Veillonellales-Selenomonadales	f__Veillonellaceae	g__Megasphaera	s__Megasphaera_cerevisiae	OTU62	0	1	1	1	4	1	0	2	1	0	2	2	15	0.75	7.95722197466e-05
d__Bacteria	k__unclassified_d__Bacteria	p__Proteobacteria	c__Alphaproteobacteria	o__Rhizobiales	f__Rhizobiaceae	g__Aminobacter	s__uncultured_bacterium_g__Aminobacter	OTU221	0	0	0	0	0	0	0	0	0	0	0	3	3	0.0833333333333	1.59144439493e-05
d__Bacteria	k__unclassified_d__Bacteria	p__Firmicutes	c__Bacilli	o__Lactobacillales	f__Lactobacillaceae	g__Lactiplantibacillus	s__unclassified_g__Lactiplantibacillus	OTU155	0	0	0	1	3	0	0	0	0	0	0	0	4	0.166666666667	2.12192585991e-05
d__Bacteria	k__unclassified_d__Bacteria	p__Firmicutes	c__Bacilli	o__Lactobacillales	f__Lactobacillaceae	g__Lactiplantibacillus	s__Lactobacillus_plantarum_g__Lactiplantibacillus	OTU147	2	11	8	5212	4996	4534	41	53	39	2553	2611	2990	23050	1.0	0.122275977677
d__Bacteria	k__unclassified_d__Bacteria	p__Firmicutes	c__Bacilli	o__Lactobacillales	f__Lactobacillaceae	g__Paucilactobacillus	s__unclassified_g__Paucilactobacillus	OTU218	4	4	3	35	34	13	0	0	1	6	3	10	113	0.833333333333	0.000599444055425
d__Bacteria	k__unclassified_d__Bacteria	p__Bacteroidota	c__Bacteroidia	o__Sphingobacteriales	f__Sphingobacteriaceae	g__Sphingobacterium	s__Sphingobacterium_multivorum	OTU40	0	0	0	0	0	0	4	5	4	0	0	0	13	0.25	6.89625904471e-05
d__Bacteria	k__unclassified_d__Bacteria	p__Deinococcota	c__Deinococci	o__Deinococcales	f__Deinococcaceae	g__Deinococcus	s__Deinococcus_sp.	OTU4	0	0	0	0	0	0	1	0	2	0	0	0	3	0.166666666667	1.59144439493e-05
d__Bacteria	k__unclassified_d__Bacteria	p__Patescibacteria	c__Saccharimonadia	o__Saccharimonadales	f__unclassified_o__Saccharimonadales	g__unclassified_o__Saccharimonadales	s__unclassified_o__Saccharimonadales	OTU24	0	0	0	0	0	0	0	0	1	0	0	0	1	0.0833333333333	5.30481464978e-06
d__Bacteria	k__unclassified_d__Bacteria	p__Firmicutes	c__Bacilli	o__Lactobacillales	f__Streptococcaceae	g__Lactococcus	s__unclassified_g__Lactococcus	OTU216	4	1	0	0	0	0	0	0	0	1	0	3	9	0.333333333333	4.7743331848e-05
d__Bacteria	k__unclassified_d__Bacteria	p__Proteobacteria	c__Alphaproteobacteria	o__Rhizobiales	f__Devosiaceae	g__Devosia	s__metagenome_g__Devosia	OTU18	0	0	0	0	0	0	1	3	1	0	1	1	7	0.416666666667	3.71337025484e-05
d__Bacteria	k__unclassified_d__Bacteria	p__Firmicutes	c__Bacilli	o__Lactobacillales	f__Lactobacillaceae	g__Levilactobacillus	s__unclassified_g__Levilactobacillus	OTU141	0	0	0	41	42	42	1	2	7	0	0	0	135	0.5	0.00071614997772
d__Bacteria	k__unclassified_d__Bacteria	p__Actinobacteriota	c__Actinobacteria	o__Propionibacteriales	f__Propionibacteriaceae	g__Propioniciclava	s__gut_metagenome_g__Propioniciclava	OTU174	1	0	0	0	0	0	0	0	0	2	0	0	3	0.166666666667	1.59144439493e-05
d__Bacteria	k__unclassified_d__Bacteria	p__unclassified_d__Bacteria	c__unclassified_d__Bacteria	o__unclassified_d__Bacteria	f__unclassified_d__Bacteria	g__unclassified_d__Bacteria	s__unclassified_d__Bacteria	OTU204	0	0	0	0	0	0	0	0	0	0	2	0	2	0.0833333333333	1.06096292996e-05
d__Bacteria	k__unclassified_d__Bacteria	p__Proteobacteria	c__Gammaproteobacteria	o__Burkholderiales	f__Comamonadaceae	g__Comamonas	s__unclassified_g__Comamonas	OTU10	0	0	0	0	0	0	0	0	0	1	0	0	1	0.0833333333333	5.30481464978e-06
d__Bacteria	k__unclassified_d__Bacteria	p__Proteobacteria	c__Gammaproteobacteria	o__Enterobacterales	f__Enterobacteriaceae	g__unclassified_f__Enterobacteriaceae	s__unclassified_f__Enterobacteriaceae	OTU166	3	2	1	0	0	0	0	0	0	3	13	9	31	0.5	0.000164449254143
d__Bacteria	k__unclassified_d__Bacteria	p__Firmicutes	c__Bacilli	o__Lactobacillales	f__Lactobacillaceae	g__unclassified_f__Lactobacillaceae	s__unclassified_f__Lactobacillaceae	OTU20	70	66	37	0	0	0	7	16	15	47	20	35	313	0.75	0.00166040698538
d__Bacteria	k__unclassified_d__Bacteria	p__Chloroflexi	c__Chloroflexia	o__Thermomicrobiales	f__JG30-KF-CM45	g__unclassified_f__JG30-KF-CM45	s__unclassified_f__JG30-KF-CM45	OTU61	0	0	1	0	0	0	0	0	0	0	0	0	1	0.0833333333333	5.30481464978e-06
d__Bacteria	k__unclassified_d__Bacteria	p__Firmicutes	c__Bacilli	o__Lactobacillales	f__Streptococcaceae	g__Streptococcus	s__Streptococcus_parauberis	OTU90	10	4	5	1	0	1	0	0	1	1	0	0	23	0.583333333333	0.000122010736945
d__Bacteria	k__unclassified_d__Bacteria	p__Firmicutes	c__Bacilli	o__Lactobacillales	f__Lactobacillaceae	g__Paucilactobacillus	s__unclassified_g__Paucilactobacillus	OTU110	4	7	21	55	57	58	14	4	13	20	35	35	323	1.0	0.00171345513188
d__Bacteria	k__unclassified_d__Bacteria	p__Firmicutes	c__Bacilli	o__Lactobacillales	f__Lactobacillaceae	g__Paucilactobacillus	s__unclassified_g__Paucilactobacillus	OTU206	0	0	0	0	0	0	0	0	0	0	1	0	1	0.0833333333333	5.30481464978e-06
d__Bacteria	k__unclassified_d__Bacteria	p__Actinobacteriota	c__Actinobacteria	o__Pseudonocardiales	f__Pseudonocardiaceae	g__Actinomycetospora	s__uncultured_bacterium_g__Actinomycetospora	OTU213	0	0	0	0	0	0	0	0	0	0	1	0	1	0.0833333333333	5.30481464978e-06
d__Bacteria	k__unclassified_d__Bacteria	p__Campylobacterota	c__Campylobacteria	o__Campylobacterales	f__Arcobacteraceae	g__Pseudarcobacter	s__uncultured_bacterium_g__Pseudarcobacter	OTU70	0	1	0	0	0	0	2	0	0	0	1	0	4	0.25	2.12192585991e-05
d__Bacteria	k__unclassified_d__Bacteria	p__Proteobacteria	c__Gammaproteobacteria	o__Pseudomonadales	f__Cellvibrionaceae	g__Cellvibrio	s__unclassified_g__Cellvibrio	OTU63	0	0	1	0	0	0	0	0	1	0	0	0	2	0.166666666667	1.06096292996e-05
d__Bacteria	k__unclassified_d__Bacteria	p__Patescibacteria	c__Saccharimonadia	o__Saccharimonadales	f__unclassified_o__Saccharimonadales	g__unclassified_o__Saccharimonadales	s__uncultured_gamma_proteobacterium_g__unclassified_o__Saccharimonadales	OTU165	0	0	0	0	0	0	0	0	0	2	1	2	5	0.25	2.65240732489e-05
d__Bacteria	k__unclassified_d__Bacteria	p__Proteobacteria	c__Gammaproteobacteria	o__Pseudomonadales	f__Pseudomonadaceae	g__Pseudomonas	s__unclassified_g__Pseudomonas	OTU51	0	0	0	1	0	3	22	17	11	0	0	0	54	0.416666666667	0.000286459991088
d__Bacteria	k__unclassified_d__Bacteria	p__Patescibacteria	c__Saccharimonadia	o__Saccharimonadales	f__unclassified_o__Saccharimonadales	g__unclassified_o__Saccharimonadales	s__unclassified_o__Saccharimonadales	OTU145	0	0	0	3	0	0	0	0	0	0	0	0	3	0.0833333333333	1.59144439493e-05
d__Bacteria	k__unclassified_d__Bacteria	p__Proteobacteria	c__Alphaproteobacteria	o__Sphingomonadales	f__Sphingomonadaceae	g__Qipengyuania	s__uncultured_bacterium_g__Qipengyuania	OTU226	0	0	0	0	0	0	0	0	0	0	0	1	1	0.0833333333333	5.30481464978e-06
d__Bacteria	k__unclassified_d__Bacteria	p__Bacteroidota	c__Bacteroidia	o__Flavobacteriales	f__Flavobacteriaceae	g__Flavobacterium	s__Flavobacterium_columnare_g__Flavobacterium	OTU85	1	0	0	0	0	0	0	0	0	0	0	0	1	0.0833333333333	5.30481464978e-06
d__Bacteria	k__unclassified_d__Bacteria	p__Proteobacteria	c__Gammaproteobacteria	o__Pseudomonadales	f__Cellvibrionaceae	g__Cellvibrio	s__metagenome_g__Cellvibrio	OTU21	0	0	0	0	0	0	0	0	1	0	3	0	4	0.166666666667	2.12192585991e-05
d__Bacteria	k__unclassified_d__Bacteria	p__Proteobacteria	c__Gammaproteobacteria	o__Pseudomonadales	f__Moraxellaceae	g__Acinetobacter	s__unclassified_g__Acinetobacter	OTU23	0	0	0	0	0	0	0	2	0	0	0	0	2	0.0833333333333	1.06096292996e-05
d__Bacteria	k__unclassified_d__Bacteria	p__Bacteroidota	c__Bacteroidia	o__Sphingobacteriales	f__env.OPS_17	g__unclassified_f__env.OPS_17	s__uncultured_Bacteroidetes_bacterium_g__unclassified_f__env.OPS_17	OTU26	0	0	0	0	0	0	6	2	0	0	1	0	9	0.25	4.7743331848e-05
d__Bacteria	k__unclassified_d__Bacteria	p__Proteobacteria	c__Gammaproteobacteria	o__Burkholderiales	f__Oxalobacteraceae	g__Massilia	s__Janthinobacterium_agaricidamnosum_g__Massilia	OTU74	1	0	0	0	0	0	7	7	6	0	0	0	21	0.333333333333	0.000111401107645
d__Bacteria	k__unclassified_d__Bacteria	p__Firmicutes	c__Negativicutes	o__Acidaminococcales	f__Acidaminococcaceae	g__unclassified_f__Acidaminococcaceae	s__uncultured_bacterium_g__unclassified_f__Acidaminococcaceae	OTU2	0	0	0	0	0	0	0	0	1	0	0	0	1	0.0833333333333	5.30481464978e-06
d__Bacteria	k__unclassified_d__Bacteria	p__Bacteroidota	c__Bacteroidia	o__Sphingobacteriales	f__env.OPS_17	g__unclassified_f__env.OPS_17	s__uncultured_bacterium_g__unclassified_f__env.OPS_17	OTU192	0	0	0	0	0	0	0	0	0	0	1	1	2	0.166666666667	1.06096292996e-05
d__Bacteria	k__unclassified_d__Bacteria	p__Bacteroidota	c__Bacteroidia	o__Flavobacteriales	f__Crocinitomicaceae	g__Fluviicola	s__unclassified_g__Fluviicola	OTU201	0	0	0	0	0	0	0	0	0	0	1	0	1	0.0833333333333	5.30481464978e-06
d__Bacteria	k__unclassified_d__Bacteria	p__Firmicutes	c__Bacilli	o__Lactobacillales	f__Lactobacillaceae	g__Leuconostoc	s__unclassified_g__Leuconostoc	OTU231	0	0	0	0	0	0	0	0	0	0	0	1	1	0.0833333333333	5.30481464978e-06
d__Bacteria	k__unclassified_d__Bacteria	p__Actinobacteriota	c__Actinobacteria	o__Micrococcales	f__Dermacoccaceae	g__Dermacoccus	s__Dermacoccus_nishinomiyaensis	OTU179	1	0	0	0	1	0	0	0	2	0	3	0	7	0.333333333333	3.71337025484e-05
d__Bacteria	k__unclassified_d__Bacteria	p__Proteobacteria	c__Alphaproteobacteria	o__Rhizobiales	f__Rhizobiaceae	g__Ochrobactrum	s__Ochrobactrum_pseudogrignonense_g__Ochrobactrum	OTU9	0	0	0	0	0	0	0	0	1	0	0	0	1	0.0833333333333	5.30481464978e-06
d__Bacteria	k__unclassified_d__Bacteria	p__Bacteroidota	c__Bacteroidia	o__Sphingobacteriales	f__NS11-12_marine_group	g__unclassified_f__NS11-12_marine_group	s__unclassified_f__NS11-12_marine_group	OTU49	0	0	0	0	0	0	2	0	0	0	0	0	2	0.0833333333333	1.06096292996e-05
d__Bacteria	k__unclassified_d__Bacteria	p__Firmicutes	c__Bacilli	o__Lactobacillales	f__Streptococcaceae	g__Streptococcus	s__unclassified_g__Streptococcus	OTU91	83	39	22	346	393	200	0	0	0	0	0	0	1083	0.5	0.00574511426571
d__Bacteria	k__unclassified_d__Bacteria	p__Actinobacteriota	c__Actinobacteria	o__Micrococcales	f__Brevibacteriaceae	g__Brevibacterium	s__uncultured_bacterium_g__Brevibacterium	OTU133	0	0	0	2	0	0	0	0	0	1	0	0	3	0.166666666667	1.59144439493e-05
d__Bacteria	k__unclassified_d__Bacteria	p__Firmicutes	c__Clostridia	o__Clostridiales	f__Clostridiaceae	g__Clostridium_sensu_stricto_1	s__unclassified_g__Clostridium_sensu_stricto_1	OTU44	0	0	0	0	0	0	1	0	0	0	0	0	1	0.0833333333333	5.30481464978e-06
d__Bacteria	k__unclassified_d__Bacteria	p__Firmicutes	c__Bacilli	o__Paenibacillales	f__Paenibacillaceae	g__Saccharibacillus	s__unclassified_g__Saccharibacillus	OTU8	0	0	0	0	0	0	0	0	1	0	0	0	1	0.0833333333333	5.30481464978e-06
d__Bacteria	k__unclassified_d__Bacteria	p__Bacteroidota	c__Bacteroidia	o__Sphingobacteriales	f__Sphingobacteriaceae	g__Pedobacter	s__uncultured_bacterium_g__Pedobacter	OTU41	0	0	0	0	0	0	1	1	1	0	0	0	3	0.25	1.59144439493e-05
d__Bacteria	k__unclassified_d__Bacteria	p__unclassified_d__Bacteria	c__unclassified_d__Bacteria	o__unclassified_d__Bacteria	f__unclassified_d__Bacteria	g__unclassified_d__Bacteria	s__unclassified_d__Bacteria	OTU182	0	0	0	0	0	0	0	0	0	3	0	0	3	0.0833333333333	1.59144439493e-05
d__Bacteria	k__unclassified_d__Bacteria	p__Actinobacteriota	c__Actinobacteria	o__Propionibacteriales	f__Propionibacteriaceae	g__Acidipropionibacterium	s__Acidipropionibacterium_jensenii	OTU69	0	1	2	0	0	0	0	0	0	4	3	4	14	0.416666666667	7.42674050969e-05
d__Bacteria	k__unclassified_d__Bacteria	p__Firmicutes	c__Bacilli	o__Lactobacillales	f__Lactobacillaceae	g__unclassified_f__Lactobacillaceae	s__unclassified_f__Lactobacillaceae	OTU177	45	14	11	26	6	33	27	18	17	87	58	60	402	1.0	0.00213253548921
d__Bacteria	k__unclassified_d__Bacteria	p__Firmicutes	c__Bacilli	o__Lactobacillales	f__Lactobacillaceae	g__Schleiferilactobacillus	s__Lactobacillus_harbinensis	OTU1	1	0	0	0	0	1	0	0	1	1	0	0	4	0.333333333333	2.12192585991e-05
d__Bacteria	k__unclassified_d__Bacteria	p__Proteobacteria	c__Gammaproteobacteria	o__Burkholderiales	f__Comamonadaceae	g__Comamonas	s__unclassified_g__Comamonas	OTU212	0	0	0	1	1	0	0	0	0	0	1	0	3	0.25	1.59144439493e-05
d__Bacteria	k__unclassified_d__Bacteria	p__Firmicutes	c__Clostridia	o__Clostridiales	f__Clostridiaceae	g__Clostridium_sensu_stricto_1	s__Clostridium_beijerinckii	OTU107	1	0	0	0	1	1	0	3	1	0	0	0	7	0.416666666667	3.71337025484e-05
d__Bacteria	k__unclassified_d__Bacteria	p__Firmicutes	c__Bacilli	o__Lactobacillales	f__Streptococcaceae	g__Lactococcus	s__unclassified_g__Lactococcus	OTU37	0	0	0	0	0	0	2	0	1	0	1	0	4	0.25	2.12192585991e-05
d__Bacteria	k__unclassified_d__Bacteria	p__Firmicutes	c__Bacilli	o__Lactobacillales	f__Streptococcaceae	g__Lactococcus	s__unclassified_g__Lactococcus	OTU87	202	105	113	4	4	5	1461	1433	1472	881	898	923	7501	1.0	0.039791414688
d__Bacteria	k__unclassified_d__Bacteria	p__Firmicutes	c__Bacilli	o__Lactobacillales	f__Carnobacteriaceae	g__Trichococcus	s__uncultured_Trichococcus_sp.	OTU207	0	0	0	0	0	0	0	0	0	0	3	0	3	0.0833333333333	1.59144439493e-05
d__Bacteria	k__unclassified_d__Bacteria	p__Firmicutes	c__Bacilli	o__Lactobacillales	f__Lactobacillaceae	g__Lactobacillus	s__unclassified_g__Lactobacillus	OTU127	0	0	0	13	29	28	0	0	0	0	0	0	70	0.25	0.000371337025484
d__Bacteria	k__unclassified_d__Bacteria	p__Firmicutes	c__unclassified_p__Firmicutes	o__unclassified_p__Firmicutes	f__unclassified_p__Firmicutes	g__unclassified_p__Firmicutes	s__unclassified_p__Firmicutes	OTU112	0	0	0	0	0	1	0	0	0	0	0	0	1	0.0833333333333	5.30481464978e-06
d__Bacteria	k__unclassified_d__Bacteria	p__Firmicutes	c__Bacilli	o__Lactobacillales	f__Lactobacillaceae	g__Levilactobacillus	s__unclassified_g__Levilactobacillus	OTU135	0	0	0	6	2	4	1	0	0	0	0	0	13	0.333333333333	6.89625904471e-05
d__Bacteria	k__unclassified_d__Bacteria	p__Bacteroidota	c__Bacteroidia	o__Flavobacteriales	f__Flavobacteriaceae	g__Flavobacterium	s__Flavobacterium_suncheonense	OTU79	2	0	0	0	0	0	1	6	1	1	1	1	13	0.583333333333	6.89625904471e-05
d__Bacteria	k__unclassified_d__Bacteria	p__Actinobacteriota	c__Actinobacteria	o__Propionibacteriales	f__Propionibacteriaceae	g__Propioniciclava	s__metagenome_g__Propioniciclava	OTU189	0	0	0	0	0	0	0	0	0	1	1	0	2	0.166666666667	1.06096292996e-05
d__Bacteria	k__unclassified_d__Bacteria	p__Bacteroidota	c__Bacteroidia	o__Flavobacteriales	f__Flavobacteriaceae	g__Flavobacterium	s__Flavobacterium_sasangense	OTU140	0	0	0	2	0	0	0	0	0	0	0	1	3	0.166666666667	1.59144439493e-05
d__Bacteria	k__unclassified_d__Bacteria	p__Firmicutes	c__Bacilli	o__Lactobacillales	f__Lactobacillaceae	g__Weissella	s__uncultured_Bacilli_bacterium_g__Weissella	OTU185	0	0	0	0	0	0	0	0	0	0	1	0	1	0.0833333333333	5.30481464978e-06
d__Bacteria	k__unclassified_d__Bacteria	p__Firmicutes	c__Bacilli	o__Lactobacillales	f__Lactobacillaceae	g__Latilactobacillus	s__unclassified_g__Latilactobacillus	OTU72	3	4	1	0	0	0	1	0	0	1	0	1	11	0.5	5.83529611475e-05
d__Bacteria	k__unclassified_d__Bacteria	p__Bacteroidota	c__Bacteroidia	o__Flavobacteriales	f__Crocinitomicaceae	g__Fluviicola	s__unclassified_g__Fluviicola	OTU230	0	0	0	0	0	0	0	0	0	0	0	1	1	0.0833333333333	5.30481464978e-06
d__Bacteria	k__unclassified_d__Bacteria	p__unclassified_d__Bacteria	c__unclassified_d__Bacteria	o__unclassified_d__Bacteria	f__unclassified_d__Bacteria	g__unclassified_d__Bacteria	s__unclassified_d__Bacteria	OTU102	18	4	4	0	5	3	0	0	0	1	2	4	41	0.666666666667	0.000217497400641
d__Bacteria	k__unclassified_d__Bacteria	p__Bacteroidota	c__Bacteroidia	o__Sphingobacteriales	f__env.OPS_17	g__unclassified_f__env.OPS_17	s__uncultured_bacterium_g__unclassified_f__env.OPS_17	OTU220	0	0	0	0	0	0	0	0	0	2	0	4	6	0.166666666667	3.18288878987e-05
d__Bacteria	k__unclassified_d__Bacteria	p__Actinobacteriota	c__Actinobacteria	o__Bifidobacteriales	f__Bifidobacteriaceae	g__Bifidobacterium	s__Bifidobacterium_mongoliense	OTU105	3	4	2	33	32	13	8	5	22	5	8	6	141	1.0	0.000747978865618
d__Bacteria	k__unclassified_d__Bacteria	p__Firmicutes	c__Bacilli	o__Lactobacillales	f__Lactobacillaceae	g__unclassified_f__Lactobacillaceae	s__unclassified_f__Lactobacillaceae	OTU142	0	0	0	2	0	0	0	0	0	0	0	0	2	0.0833333333333	1.06096292996e-05
d__Bacteria	k__unclassified_d__Bacteria	p__Proteobacteria	c__Gammaproteobacteria	o__Pseudomonadales	f__Moraxellaceae	g__Acinetobacter	s__Acinetobacter_johnsonii	OTU114	0	0	2	0	1	1	3	0	2	1	0	0	10	0.5	5.30481464978e-05
d__Bacteria	k__unclassified_d__Bacteria	p__Actinobacteriota	c__Actinobacteria	o__Micrococcales	f__Micrococcaceae	g__Kocuria	s__Kocuria_rhizophila_g__Kocuria	OTU108	0	1	2	2	0	1	0	2	0	4	8	4	24	0.666666666667	0.000127315551595
d__Bacteria	k__unclassified_d__Bacteria	p__Actinobacteriota	c__Actinobacteria	o__Propionibacteriales	f__Propionibacteriaceae	g__Tessaracoccus	s__metagenome_g__Tessaracoccus	OTU131	0	0	0	5	0	0	0	0	0	0	0	0	5	0.0833333333333	2.65240732489e-05
d__Bacteria	k__unclassified_d__Bacteria	p__Firmicutes	c__Bacilli	o__Lactobacillales	f__Lactobacillaceae	g__unclassified_f__Lactobacillaceae	s__unclassified_f__Lactobacillaceae	OTU144	1	0	0	63	45	41	0	0	0	1	0	1	152	0.5	0.000806331826766
d__Bacteria	k__unclassified_d__Bacteria	p__Bacteroidota	c__Bacteroidia	o__Sphingobacteriales	f__Sphingobacteriaceae	g__Pedobacter	s__uncultured_bacterium_g__Pedobacter	OTU54	0	0	0	0	0	0	1	0	1	0	1	2	5	0.333333333333	2.65240732489e-05
d__Bacteria	k__unclassified_d__Bacteria	p__Proteobacteria	c__Alphaproteobacteria	o__Rhizobiales	f__Rhizobiaceae	g__Shinella	s__uncultured_bacterium_g__Shinella	OTU27	0	0	0	1	0	1	1	1	0	1	0	0	5	0.416666666667	2.65240732489e-05
d__Bacteria	k__unclassified_d__Bacteria	p__Firmicutes	c__Bacilli	o__Lactobacillales	f__Lactobacillaceae	g__Weissella	s__Weissella_paramesenteroides	OTU156	0	0	0	0	1	0	0	0	0	0	0	1	2	0.166666666667	1.06096292996e-05
d__Bacteria	k__unclassified_d__Bacteria	p__Proteobacteria	c__Gammaproteobacteria	o__Pseudomonadales	f__Pseudomonadaceae	g__Pseudomonas	s__Pseudomonas_psychrophila	OTU50	0	0	0	0	0	0	17	10	11	0	0	0	38	0.25	0.000201582956691
d__Bacteria	k__unclassified_d__Bacteria	p__Bacteroidota	c__Bacteroidia	o__Bacteroidetes_VC2.1_Bac22	f__unclassified_o__Bacteroidetes_VC2.1_Bac22	g__unclassified_o__Bacteroidetes_VC2.1_Bac22	s__metagenome_g__unclassified_o__Bacteroidetes_VC2.1_Bac22	OTU160	0	0	0	0	0	0	0	0	0	0	1	1	2	0.166666666667	1.06096292996e-05
d__Bacteria	k__unclassified_d__Bacteria	p__Bacteroidota	c__Bacteroidia	o__Cytophagales	f__Spirosomaceae	g__Emticicia	s__uncultured_Bacteroidetes_bacterium_g__Emticicia	OTU224	0	0	0	0	0	0	0	0	0	0	0	1	1	0.0833333333333	5.30481464978e-06
d__Bacteria	k__unclassified_d__Bacteria	p__Proteobacteria	c__Gammaproteobacteria	o__Enterobacterales	f__unclassified_o__Enterobacterales	g__unclassified_o__Enterobacterales	s__unclassified_o__Enterobacterales	OTU80	1	0	0	0	0	0	0	0	0	0	0	0	1	0.0833333333333	5.30481464978e-06
d__Bacteria	k__unclassified_d__Bacteria	p__Bacteroidota	c__Bacteroidia	o__Flavobacteriales	f__Flavobacteriaceae	g__Flavobacterium	s__unclassified_g__Flavobacterium	OTU194	0	0	0	0	0	0	0	0	0	0	2	0	2	0.0833333333333	1.06096292996e-05
d__Bacteria	k__unclassified_d__Bacteria	p__Firmicutes	c__Bacilli	o__Lactobacillales	f__Lactobacillaceae	g__Latilactobacillus	s__Lactobacillus_curvatus	OTU104	8842	9874	9897	182	268	204	1147	1283	1228	2551	2871	2499	40846	1.0	0.216680459185
d__Bacteria	k__unclassified_d__Bacteria	p__Firmicutes	c__Bacilli	o__Lactobacillales	f__unclassified_o__Lactobacillales	g__unclassified_o__Lactobacillales	s__unclassified_o__Lactobacillales	OTU111	0	0	0	0	3	4	0	0	0	0	0	0	7	0.166666666667	3.71337025484e-05
d__Bacteria	k__unclassified_d__Bacteria	p__Proteobacteria	c__Gammaproteobacteria	o__Burkholderiales	f__Rhodocyclaceae	g__Sulfuritalea	s__uncultured_Rhodocyclaceae_bacterium_g__Sulfuritalea	OTU148	0	0	0	3	0	0	0	0	0	0	0	0	3	0.0833333333333	1.59144439493e-05
d__Bacteria	k__unclassified_d__Bacteria	p__Proteobacteria	c__Alphaproteobacteria	o__Sphingomonadales	f__Sphingomonadaceae	g__unclassified_f__Sphingomonadaceae	s__unclassified_f__Sphingomonadaceae	OTU66	0	0	1	0	0	0	0	0	0	0	0	0	1	0.0833333333333	5.30481464978e-06
d__Bacteria	k__unclassified_d__Bacteria	p__Firmicutes	c__Bacilli	o__Lactobacillales	f__Lactobacillaceae	g__Loigolactobacillus	s__unclassified_g__Loigolactobacillus	OTU84	144	141	167	490	485	424	465	453	379	474	502	523	4647	1.0	0.0246514736775
d__Bacteria	k__unclassified_d__Bacteria	p__Bacteroidota	c__Bacteroidia	o__Flavobacteriales	f__Weeksellaceae	g__Chryseobacterium	s__Chryseobacterium_indologenes	OTU73	0	3	0	0	1	1	229	207	284	0	0	0	725	0.5	0.00384599062109
d__Bacteria	k__unclassified_d__Bacteria	p__Firmicutes	c__Bacilli	o__Lactobacillales	f__Lactobacillaceae	g__unclassified_f__Lactobacillaceae	s__unclassified_f__Lactobacillaceae	OTU115	0	0	0	4	3	5	0	0	0	0	0	0	12	0.25	6.36577757973e-05
d__Bacteria	k__unclassified_d__Bacteria	p__Firmicutes	c__Bacilli	o__Lactobacillales	f__Lactobacillaceae	g__Lacticaseibacillus	s__unclassified_g__Lacticaseibacillus	OTU78	9	2	8	118	132	121	4	8	6	2	1	2	413	1.0	0.00219088845036
d__Bacteria	k__unclassified_d__Bacteria	p__Firmicutes	c__Bacilli	o__Lactobacillales	f__unclassified_o__Lactobacillales	g__unclassified_o__Lactobacillales	s__unclassified_o__Lactobacillales	OTU59	0	0	1	1	1	3	0	0	0	0	0	0	6	0.333333333333	3.18288878987e-05
d__Bacteria	k__unclassified_d__Bacteria	p__Firmicutes	c__Bacilli	o__Lactobacillales	f__Lactobacillaceae	g__Leuconostoc	s__unclassified_g__Leuconostoc	OTU183	20	11	13	0	0	0	0	0	0	63	50	58	215	0.5	0.0011405351497
d__Bacteria	k__unclassified_d__Bacteria	p__Firmicutes	c__Bacilli	o__Lactobacillales	f__Lactobacillaceae	g__unclassified_f__Lactobacillaceae	s__unclassified_f__Lactobacillaceae	OTU118	0	2	0	6	7	6	0	0	0	0	0	0	21	0.333333333333	0.000111401107645
d__Bacteria	k__unclassified_d__Bacteria	p__Bacteroidota	c__Bacteroidia	o__Sphingobacteriales	f__Sphingobacteriaceae	g__Sphingobacterium	s__unclassified_g__Sphingobacterium	OTU215	0	0	0	0	0	0	0	0	0	1	0	1	2	0.166666666667	1.06096292996e-05
d__Bacteria	k__unclassified_d__Bacteria	p__Actinobacteriota	c__Actinobacteria	o__Actinomycetales	f__Actinomycetaceae	g__Actinomyces	s__unclassified_g__Actinomyces	OTU81	1	0	1	0	0	0	0	0	0	0	0	0	2	0.166666666667	1.06096292996e-05
d__Bacteria	k__unclassified_d__Bacteria	p__Proteobacteria	c__Gammaproteobacteria	o__Pseudomonadales	f__Pseudomonadaceae	g__Pseudomonas	s__unclassified_g__Pseudomonas	OTU65	1	0	1	0	0	0	38	38	34	0	0	1	113	0.5	0.000599444055425
d__Bacteria	k__unclassified_d__Bacteria	p__Actinobacteriota	c__Actinobacteria	o__Micrococcales	f__Dermatophilaceae	g__unclassified_f__Dermatophilaceae	s__metagenome_g__unclassified_f__Dermatophilaceae	OTU60	0	0	0	0	0	0	0	0	0	0	1	1	2	0.166666666667	1.06096292996e-05
d__Bacteria	k__unclassified_d__Bacteria	p__Proteobacteria	c__Gammaproteobacteria	o__Xanthomonadales	f__Xanthomonadaceae	g__SN8	s__uncultured_Xanthomonas_sp._g__SN8	OTU217	0	0	0	0	0	0	0	0	0	0	0	1	1	0.0833333333333	5.30481464978e-06
d__Bacteria	k__unclassified_d__Bacteria	p__Patescibacteria	c__Saccharimonadia	o__Saccharimonadales	f__unclassified_o__Saccharimonadales	g__unclassified_o__Saccharimonadales	s__unclassified_o__Saccharimonadales	OTU16	0	0	0	0	0	0	1	0	1	0	0	0	2	0.166666666667	1.06096292996e-05
d__Bacteria	k__unclassified_d__Bacteria	p__Firmicutes	c__Bacilli	o__Lactobacillales	f__Lactobacillaceae	g__Lactobacillus	s__Lactobacillus_delbrueckii_subsp._sunkii	OTU124	0	0	0	543	623	563	0	0	0	5	9	4	1747	0.5	0.00926751119316
d__Bacteria	k__unclassified_d__Bacteria	p__Firmicutes	c__Negativicutes	o__Veillonellales-Selenomonadales	f__Selenomonadaceae	g__Selenomonas	s__Selenomonas_lacticifex	OTU138	0	0	0	8	10	13	5	2	1	2	2	1	44	0.75	0.00023341184459
d__Bacteria	k__unclassified_d__Bacteria	p__Bacteroidota	c__Bacteroidia	o__Flavobacteriales	f__Flavobacteriaceae	g__Flavobacterium	s__unclassified_g__Flavobacterium	OTU219	0	0	0	0	0	0	0	0	0	0	0	1	1	0.0833333333333	5.30481464978e-06
d__Bacteria	k__unclassified_d__Bacteria	p__Bacteroidota	c__Bacteroidia	o__Flavobacteriales	f__Weeksellaceae	g__Chryseobacterium	s__unclassified_g__Chryseobacterium	OTU113	0	0	0	2	1	1	3	4	0	2	4	1	18	0.666666666667	9.5486663696e-05
d__Bacteria	k__unclassified_d__Bacteria	p__Firmicutes	c__Bacilli	o__Lactobacillales	f__Lactobacillaceae	g__Lactobacillus	s__Lactobacillus_sp._Afpor8	OTU126	0	0	0	5	1	1	0	0	0	0	0	0	7	0.25	3.71337025484e-05
d__Bacteria	k__unclassified_d__Bacteria	p__Actinobacteriota	c__Actinobacteria	o__Micrococcales	f__Microbacteriaceae	g__Agromyces	s__unclassified_g__Agromyces	OTU43	0	0	0	0	0	0	0	1	0	0	0	0	1	0.0833333333333	5.30481464978e-06
d__Bacteria	k__unclassified_d__Bacteria	p__Actinobacteriota	c__Actinobacteria	o__Micrococcales	f__Intrasporangiaceae	g__Arsenicicoccus	s__Arsenicicoccus_sp._oral_taxon_190	OTU121	0	0	0	0	1	1	0	0	0	4	1	2	9	0.416666666667	4.7743331848e-05
d__Bacteria	k__unclassified_d__Bacteria	p__Bacteroidota	c__Bacteroidia	o__Flavobacteriales	f__Flavobacteriaceae	g__Flavobacterium	s__unclassified_g__Flavobacterium	OTU181	0	0	0	0	0	0	0	0	0	1	0	0	1	0.0833333333333	5.30481464978e-06
d__Bacteria	k__unclassified_d__Bacteria	p__Bacteroidota	c__Bacteroidia	o__Sphingobacteriales	f__Sphingobacteriaceae	g__Sphingobacterium	s__Sphingobacterium_tabacisoli	OTU15	0	0	0	0	0	0	0	2	0	0	0	0	2	0.0833333333333	1.06096292996e-05
d__Bacteria	k__unclassified_d__Bacteria	p__Proteobacteria	c__Gammaproteobacteria	o__Burkholderiales	f__Comamonadaceae	g__Rhodoferax	s__uncultured_bacterium_g__Rhodoferax	OTU203	0	0	0	1	0	0	1	0	0	0	0	1	3	0.25	1.59144439493e-05
d__Bacteria	k__unclassified_d__Bacteria	p__Firmicutes	c__Bacilli	o__Lactobacillales	f__Lactobacillaceae	g__Weissella	s__Weissella_soli	OTU32	1	0	0	0	0	0	3	0	0	29	37	34	104	0.416666666667	0.000551700723577
d__Bacteria	k__unclassified_d__Bacteria	p__Bacteroidota	c__Bacteroidia	o__Flavobacteriales	f__Weeksellaceae	g__Chryseobacterium	s__unclassified_g__Chryseobacterium	OTU57	1	0	0	0	2	2	4	2	3	1	3	1	19	0.75	0.000100791478346
d__Bacteria	k__unclassified_d__Bacteria	p__Bacteroidota	c__Bacteroidia	o__Flavobacteriales	f__Flavobacteriaceae	g__Flavobacterium	s__unclassified_g__Flavobacterium	OTU38	0	0	0	0	0	0	1	0	0	0	0	0	1	0.0833333333333	5.30481464978e-06
d__Bacteria	k__unclassified_d__Bacteria	p__Actinobacteriota	c__Actinobacteria	o__Propionibacteriales	f__Propionibacteriaceae	g__Luteococcus	s__unclassified_g__Luteococcus	OTU188	0	0	0	0	0	0	0	0	0	0	2	0	2	0.0833333333333	1.06096292996e-05
d__Bacteria	k__unclassified_d__Bacteria	p__unclassified_d__Bacteria	c__unclassified_d__Bacteria	o__unclassified_d__Bacteria	f__unclassified_d__Bacteria	g__unclassified_d__Bacteria	s__unclassified_d__Bacteria	OTU123	0	0	0	0	0	1	0	0	0	0	0	0	1	0.0833333333333	5.30481464978e-06
d__Bacteria	k__unclassified_d__Bacteria	p__Proteobacteria	c__Gammaproteobacteria	o__Burkholderiales	f__Comamonadaceae	g__Comamonas	s__unclassified_g__Comamonas	OTU53	0	0	0	0	0	1	4	5	10	1	1	1	23	0.583333333333	0.000122010736945
d__Bacteria	k__unclassified_d__Bacteria	p__Actinobacteriota	c__Actinobacteria	o__Propionibacteriales	f__Propionibacteriaceae	g__Tessaracoccus	s__unclassified_g__Tessaracoccus	OTU187	0	0	0	0	0	0	0	0	0	0	3	0	3	0.0833333333333	1.59144439493e-05
d__Bacteria	k__unclassified_d__Bacteria	p__Bacteroidota	c__Bacteroidia	o__Flavobacteriales	f__Flavobacteriaceae	g__Flavobacterium	s__unclassified_g__Flavobacterium	OTU75	1	1	0	1	0	0	2	3	2	0	1	1	12	0.666666666667	6.36577757973e-05
d__Bacteria	k__unclassified_d__Bacteria	p__Actinobacteriota	c__Actinobacteria	o__Micrococcales	f__Microbacteriaceae	g__Microbacterium	s__Microbacterium_oxydans_g__Microbacterium	OTU25	0	0	0	4	0	3	1	3	3	0	0	0	14	0.416666666667	7.42674050969e-05
d__Bacteria	k__unclassified_d__Bacteria	p__Bacteroidota	c__Bacteroidia	o__Flavobacteriales	f__Weeksellaceae	g__Empedobacter	s__unclassified_g__Empedobacter	OTU33	0	0	0	2	2	0	2	0	0	0	0	0	6	0.25	3.18288878987e-05
d__Bacteria	k__unclassified_d__Bacteria	p__Patescibacteria	c__Saccharimonadia	o__Saccharimonadales	f__unclassified_o__Saccharimonadales	g__unclassified_o__Saccharimonadales	s__unclassified_o__Saccharimonadales	OTU129	0	0	0	1	0	0	0	0	0	0	0	0	1	0.0833333333333	5.30481464978e-06
d__Bacteria	k__unclassified_d__Bacteria	p__Proteobacteria	c__Gammaproteobacteria	o__Burkholderiales	f__Oxalobacteraceae	g__Duganella	s__uncultured_bacterium_g__Duganella	OTU68	0	1	0	0	0	0	0	2	0	0	0	0	3	0.166666666667	1.59144439493e-05
d__Bacteria	k__unclassified_d__Bacteria	p__Bacteroidota	c__Bacteroidia	o__Sphingobacteriales	f__Sphingobacteriaceae	g__Sphingobacterium	s__Sphingobacterium_faecium	OTU48	0	0	0	0	0	0	1	0	2	1	0	0	4	0.25	2.12192585991e-05
d__Bacteria	k__unclassified_d__Bacteria	p__Bacteroidota	c__Bacteroidia	o__Sphingobacteriales	f__Sphingobacteriaceae	g__Pedobacter	s__unclassified_g__Pedobacter	OTU36	0	0	0	0	0	0	0	0	1	0	0	1	2	0.166666666667	1.06096292996e-05
d__Bacteria	k__unclassified_d__Bacteria	p__Actinobacteriota	c__Actinobacteria	o__Micrococcales	f__Microbacteriaceae	g__unclassified_f__Microbacteriaceae	s__unclassified_f__Microbacteriaceae	OTU14	0	0	0	0	0	0	2	3	4	1	1	0	11	0.416666666667	5.83529611475e-05
d__Bacteria	k__unclassified_d__Bacteria	p__Patescibacteria	c__Saccharimonadia	o__Saccharimonadales	f__Saccharimonadaceae	g__TM7a	s__uncultured_bacterium_g__TM7a	OTU149	0	0	0	2	0	0	0	0	0	0	0	0	2	0.0833333333333	1.06096292996e-05
d__Bacteria	k__unclassified_d__Bacteria	p__Bacteroidota	c__Bacteroidia	o__Flavobacteriales	f__Flavobacteriaceae	g__Flavobacterium	s__unclassified_g__Flavobacterium	OTU100	0	0	0	0	0	2	0	1	0	0	0	0	3	0.166666666667	1.59144439493e-05
d__Bacteria	k__unclassified_d__Bacteria	p__Proteobacteria	c__Gammaproteobacteria	o__Enterobacterales	f__Aeromonadaceae	g__Aeromonas	s__uncultured_Aeromonas_sp._g__Aeromonas	OTU58	0	0	1	0	0	0	0	0	1	0	0	0	2	0.166666666667	1.06096292996e-05
d__Bacteria	k__unclassified_d__Bacteria	p__Firmicutes	c__Bacilli	o__Lactobacillales	f__Lactobacillaceae	g__Limosilactobacillus	s__Lactobacillus_fermentum_g__Limosilactobacillus	OTU152	0	0	0	3	5	6	0	0	0	0	0	0	14	0.25	7.42674050969e-05
d__Bacteria	k__unclassified_d__Bacteria	p__Actinobacteriota	c__Actinobacteria	o__Micrococcales	f__Micrococcaceae	g__Glutamicibacter	s__unclassified_g__Glutamicibacter	OTU175	0	0	0	0	0	0	0	0	1	0	2	1	4	0.25	2.12192585991e-05
d__Bacteria	k__unclassified_d__Bacteria	p__Chloroflexi	c__Chloroflexia	o__Thermomicrobiales	f__JG30-KF-CM45	g__unclassified_f__JG30-KF-CM45	s__uncultured_bacterium_g__unclassified_f__JG30-KF-CM45	OTU167	0	0	0	0	0	0	0	0	0	2	0	0	2	0.0833333333333	1.06096292996e-05
d__Bacteria	k__unclassified_d__Bacteria	p__Campylobacterota	c__Campylobacteria	o__Campylobacterales	f__Arcobacteraceae	g__Arcobacter	s__unclassified_g__Arcobacter	OTU168	0	1	0	0	0	0	0	0	0	12	6	5	24	0.333333333333	0.000127315551595
d__Bacteria	k__unclassified_d__Bacteria	p__Actinobacteriota	c__Actinobacteria	o__Propionibacteriales	f__Propionibacteriaceae	g__Propionibacterium	s__unclassified_g__Propionibacterium	OTU232	0	0	1	0	0	0	0	0	0	1	0	4	6	0.25	3.18288878987e-05
