# Supplementary material for: Microbiome Flora and Metabolomics Analysis of Mung Bean Sour Liquid in Luoyang, China
Source: Foods. 2025 Feb 5;14(3):511. doi: 10.3390/foods14030511 (PMC11816372; doi:10.3390/foods14030511)
Supplement: Supplementary file 1 [file foods-14-00511-s001.zip › Supplementary Files/OTUTaxonAnalysis_fungi.xls]

domain	kingdom	phylum	class	order	family	genus	species	otu	LJ_3	LJ_2	LJ_1	Liu_2	Liu_3	Liu_1	JX_3	JX_2	JX_1	MJ_1	MJ_2	MJ_3	Total	Prevalence	Percent
d__Eukaryota	k__Fungi	p__Ascomycota	c__Dothideomycetes	o__Pleosporales	f__Sporormiaceae	g__Sporormia	s__Sporormia_grandispora	OTU206	0	0	0	0	0	0	0	0	0	0	61	0	61	0.083333333	5.42E-05
d__Eukaryota	k__Fungi	p__Basidiomycota	c__Tremellomycetes	o__Cystofilobasidiales	f__Mrakiaceae	g__Tausonia	s__Tausonia_pullulans	OTU78	1846	385	1090	0	0	0	0	0	0	0	0	42	3363	0.333333333	0.002988505
d__Eukaryota	k__Fungi	p__Ascomycota	c__Dothideomycetes	o__Pleosporales	f__Cucurbitariaceae	g__Neocucurbitaria	s__Neocucurbitaria_sp	OTU113	0	0	0	73	38	100	0	0	0	564	373	331	1479	0.5	0.001314302
d__Eukaryota	k__Fungi	p__Ascomycota	c__Dothideomycetes	o__Botryosphaeriales	f__Botryosphaeriaceae	g__Macrophomina	s__Macrophomina_phaseolina	OTU132	0	0	0	16	0	9	0	2	0	260	382	395	1064	0.5	0.000945516
d__Eukaryota	k__Fungi	p__Ascomycota	c__Sordariomycetes	o__Hypocreales	f__Nectriaceae	g__Fusicolla	s__Fusicolla_sp	OTU39	0	281	0	6	0	0	0	0	0	246	683	328	1544	0.416666667	0.001372064
d__Eukaryota	k__Fungi	p__unclassified_k__Fungi	c__unclassified_k__Fungi	o__unclassified_k__Fungi	f__unclassified_k__Fungi	g__unclassified_k__Fungi	s__unclassified_k__Fungi	OTU9	0	0	0	0	0	0	3	0	0	0	0	0	3	0.083333333	2.67E-06
d__Eukaryota	k__Fungi	p__Ascomycota	c__Sordariomycetes	o__Hypocreales	f__Nectriaceae	g__Fusarium	s__unclassified_g__Fusarium	OTU209	0	0	0	0	0	0	0	0	0	0	0	15	15	0.083333333	1.33E-05
d__Eukaryota	k__Fungi	p__Ascomycota	c__Dothideomycetes	o__Botryosphaeriales	f__Botryosphaeriaceae	g__Cophinforma	s__Cophinforma_mamane	OTU224	0	0	0	0	0	0	0	0	0	0	0	56	56	0.083333333	4.98E-05
d__Eukaryota	k__Fungi	p__Ascomycota	c__Saccharomycetes	o__Saccharomycetales	f__Saccharomycetaceae	g__Eremothecium	s__Eremothecium_gossypii	OTU139	0	0	0	4	0	12	14	15	9	98	58	44	254	0.666666667	0.000225715
d__Eukaryota	k__Fungi	p__Basidiomycota	c__Tremellomycetes	o__Tremellales	f__Bulleribasidiaceae	g__Hannaella	s__Hannaella_sp	OTU124	0	0	0	11	0	0	0	0	0	0	0	0	11	0.083333333	9.78E-06
d__Eukaryota	k__Fungi	p__Basidiomycota	c__Tremellomycetes	o__Trichosporonales	f__Trichosporonaceae	g__Cutaneotrichosporon	s__Cutaneotrichosporon_arboriformis	OTU128	0	0	0	7	34	89	0	0	0	245	700	536	1611	0.5	0.001431603
d__Eukaryota	k__Fungi	p__Ascomycota	c__Eurotiomycetes	o__Chaetothyriales	f__Cyphellophoraceae	g__Cyphellophora	s__unclassified_g__Cyphellophora	OTU79	299	0	167	0	0	0	0	0	0	0	0	0	466	0.166666667	0.000414107
d__Eukaryota	k__Fungi	p__Basidiomycota	c__Wallemiomycetes	o__Wallemiales	f__Wallemiaceae	g__Wallemia	s__Wallemia_canadensis	OTU182	0	0	219	0	0	0	0	0	0	395	301	79	994	0.333333333	0.000883311
d__Eukaryota	k__Fungi	p__Ascomycota	c__Dothideomycetes	o__Capnodiales	f__Cladosporiaceae	g__Toxicocladosporium	s__Toxicocladosporium_rubrigenum	OTU215	0	0	0	0	0	0	0	0	0	0	0	71	71	0.083333333	6.31E-05
d__Eukaryota	k__Fungi	p__Basidiomycota	c__Tremellomycetes	o__Trichosporonales	f__Trichosporonaceae	g__Cutaneotrichosporon	s__Cutaneotrichosporon_arboriformis	OTU122	0	0	0	3	0	0	0	0	0	0	0	0	3	0.083333333	2.67E-06
d__Eukaryota	k__Fungi	p__Ascomycota	c__Dothideomycetes	o__Capnodiales	f__Cladosporiaceae	g__Cladosporium	s__Cladosporium_halotolerans	OTU45	0	265	0	0	0	0	0	0	0	75	21	0	361	0.25	0.0003208
d__Eukaryota	k__Fungi	p__Ascomycota	c__Dothideomycetes	o__Pleosporales	f__Didymellaceae	g__Epicoccum	s__Epicoccum_nigrum	OTU57	477	805	49	0	0	0	2	0	0	19	66	219	1637	0.583333333	0.001454708
d__Eukaryota	k__Fungi	p__Ascomycota	c__Sordariomycetes	o__Diaporthales	f__Diaporthaceae	g__Diaporthe	s__unclassified_g__Diaporthe	OTU219	0	0	0	0	0	0	0	0	0	0	0	12	12	0.083333333	1.07E-05
d__Eukaryota	k__Fungi	p__Basidiomycota	c__Tremellomycetes	o__Trichosporonales	f__Trichosporonaceae	g__unclassified_f__Trichosporonaceae	s__unclassified_f__Trichosporonaceae	OTU130	0	0	0	37	0	56	0	0	0	145	91	97	426	0.416666667	0.000378562
d__Eukaryota	k__Fungi	p__Ascomycota	c__Eurotiomycetes	o__Eurotiales	f__Aspergillaceae	g__Aspergillus	s__Aspergillus_amstelodami	OTU85	464	0	339	2	0	0	15	17	30	2175	2596	2954	8592	0.75	0.007635216
d__Eukaryota	k__Fungi	p__Ascomycota	c__Saccharomycetes	o__Saccharomycetales	f__Dipodascaceae	g__unclassified_f__Dipodascaceae	s__unclassified_f__Dipodascaceae	OTU71	191	179	328	90	100	134	0	0	11	0	37	206	1276	0.75	0.001133908
d__Eukaryota	k__Fungi	p__Ascomycota	c__Sordariomycetes	o__Hypocreales	f__Nectriaceae	g__Fusarium	s__unclassified_g__Fusarium	OTU232	0	0	0	0	0	0	0	0	0	0	0	20	20	0.083333333	1.78E-05
d__Eukaryota	k__Fungi	p__Ascomycota	c__Saccharomycetes	o__Saccharomycetales	f__Dipodascaceae	g__unclassified_f__Dipodascaceae	s__unclassified_f__Dipodascaceae	OTU73	402	8347	325	0	0	0	0	0	0	1233	420	577	11304	0.5	0.010045214
d__Eukaryota	k__Fungi	p__Basidiomycota	c__Tremellomycetes	o__Trichosporonales	f__Trichosporonaceae	g__Apiotrichum	s__Apiotrichum_brassicae	OTU160	0	0	0	0	0	0	0	0	0	232	134	160	526	0.25	0.000467426
d__Eukaryota	k__Fungi	p__Basidiomycota	c__Tremellomycetes	o__Tremellales	f__Tremellaceae	g__Cryptococcus_f__Tremellaceae	s__Cryptococcus_aureus	OTU178	0	0	0	0	0	0	0	0	0	32	0	0	32	0.083333333	2.84E-05
d__Eukaryota	k__Fungi	p__Ascomycota	c__Dothideomycetes	o__Capnodiales	f__Mycosphaerellaceae	g__Cercospora	s__unclassified_g__Cercospora	OTU81	312	106	359	64	28	2	0	0	0	847	605	952	3275	0.75	0.002910304
d__Eukaryota	k__Fungi	p__Ascomycota	c__Sordariomycetes	o__Hypocreales	f__Hypocreales_fam_Incertae_sedis	g__Trichothecium	s__Trichothecium_roseum	OTU153	0	0	0	0	19	0	0	0	0	0	0	0	19	0.083333333	1.69E-05
d__Eukaryota	k__Fungi	p__Ascomycota	c__Dothideomycetes	o__Pleosporales	f__Pleosporales_fam_Incertae_sedis	g__Dokmaia	s__Dokmaia_sp	OTU169	0	0	0	0	0	0	0	0	0	45	0	0	45	0.083333333	4.00E-05
d__Eukaryota	k__Fungi	p__Ascomycota	c__Eurotiomycetes	o__Eurotiales	f__Aspergillaceae	g__Aspergillus	s__Aspergillus_penicillioides	OTU211	0	0	64	0	0	0	0	0	0	0	0	98	162	0.166666667	0.00014396
d__Eukaryota	k__Fungi	p__Ascomycota	c__Saccharomycetes	o__Saccharomycetales	f__Saccharomycetales_fam_Incertae_sedis	g__Candida	s__Candida_alimentaria	OTU106	0	0	0	0	0	20	0	0	0	0	0	0	20	0.083333333	1.78E-05
d__Eukaryota	k__Fungi	p__Ascomycota	c__Sordariomycetes	o__Sordariales	f__Sordariaceae	g__Diplogelasinospora	s__Diplogelasinospora_grovesii	OTU29	0	0	24	0	0	0	0	0	0	0	0	0	24	0.083333333	2.13E-05
d__Eukaryota	k__Fungi	p__Ascomycota	c__Sordariomycetes	o__Sordariales	f__Chaetomiaceae	g__Chaetomium	s__Chaetomium_sp	OTU20	0	0	97	0	0	0	0	0	0	0	0	0	97	0.083333333	8.62E-05
d__Eukaryota	k__Fungi	p__Ascomycota	c__Dothideomycetes	o__Pleosporales	f__Pleosporaceae	g__Stemphylium	s__Stemphylium_lycopersici	OTU72	49	134	318	0	0	0	0	0	0	93	0	18	612	0.416666667	0.000543849
d__Eukaryota	k__Fungi	p__unclassified_k__Fungi	c__unclassified_k__Fungi	o__unclassified_k__Fungi	f__unclassified_k__Fungi	g__unclassified_k__Fungi	s__unclassified_k__Fungi	OTU24	0	0	2	0	0	0	0	0	0	0	0	0	2	0.083333333	1.78E-06
d__Eukaryota	k__Fungi	p__Ascomycota	c__Eurotiomycetes	o__Eurotiales	f__Aspergillaceae	g__Aspergillus	s__Aspergillus_penicillioides	OTU40	33	66	0	12	0	0	0	0	0	85	61	5	262	0.5	0.000232824
d__Eukaryota	k__Fungi	p__Ascomycota	c__Sordariomycetes	o__Coniochaetales	f__Coniochaetaceae	g__unclassified_f__Coniochaetaceae	s__unclassified_f__Coniochaetaceae	OTU181	0	0	0	0	0	0	0	0	0	135	0	16	151	0.166666667	0.000134185
d__Eukaryota	k__Fungi	p__unclassified_k__Fungi	c__unclassified_k__Fungi	o__unclassified_k__Fungi	f__unclassified_k__Fungi	g__unclassified_k__Fungi	s__unclassified_k__Fungi	OTU210	0	0	0	0	0	0	0	0	0	0	0	3	3	0.083333333	2.67E-06
d__Eukaryota	k__Fungi	p__Ascomycota	c__Eurotiomycetes	o__Eurotiales	f__Aspergillaceae	g__Aspergillus	s__unclassified_g__Aspergillus	OTU168	0	0	0	0	0	0	0	0	0	2	0	0	2	0.083333333	1.78E-06
d__Eukaryota	k__Fungi	p__Basidiomycota	c__Malasseziomycetes	o__Malasseziales	f__Malasseziaceae	g__Malassezia	s__Malassezia_sp	OTU93	57	0	0	0	0	0	0	0	0	0	0	0	57	0.083333333	5.07E-05
d__Eukaryota	k__Fungi	p__Ascomycota	c__Dothideomycetes	o__Pleosporales	f__unclassified_o__Pleosporales	g__unclassified_o__Pleosporales	s__unclassified_o__Pleosporales	OTU205	0	0	0	0	0	0	0	0	0	0	54	411	465	0.166666667	0.000413219
d__Eukaryota	k__Fungi	p__unclassified_k__Fungi	c__unclassified_k__Fungi	o__unclassified_k__Fungi	f__unclassified_k__Fungi	g__unclassified_k__Fungi	s__unclassified_k__Fungi	OTU95	2016	448	2216	101	73	148	44	46	10	128	1034	2183	8447	1	0.007506363
d__Eukaryota	k__Fungi	p__Ascomycota	c__Saccharomycetes	o__Saccharomycetales	f__unclassified_o__Saccharomycetales	g__unclassified_o__Saccharomycetales	s__unclassified_o__Saccharomycetales	OTU134	0	0	0	104	0	0	0	0	0	58	0	0	162	0.166666667	0.00014396
d__Eukaryota	k__Fungi	p__Ascomycota	c__Dothideomycetes	o__Pleosporales	f__Periconiaceae	g__Periconia	s__Periconia_byssoides	OTU55	344	384	1535	5	0	24	0	0	0	0	35	0	2327	0.5	0.002067871
d__Eukaryota	k__Fungi	p__Basidiomycota	c__Agaricomycetes	o__Cantharellales	f__Ceratobasidiaceae	g__Thanatephorus	s__Thanatephorus_cucumeris	OTU214	0	0	0	0	0	0	0	0	0	0	0	57	57	0.083333333	5.07E-05
d__Eukaryota	k__Fungi	p__Ascomycota	c__Orbiliomycetes	o__Orbiliales	f__Orbiliaceae	g__Arthrobotrys	s__Arthrobotrys_oligospora	OTU80	278	0	0	0	53	0	5	0	2	0	0	0	338	0.333333333	0.000300361
d__Eukaryota	k__Fungi	p__Basidiomycota	c__Tremellomycetes	o__Tremellales	f__Trimorphomycetaceae	g__Saitozyma	s__Saitozyma_flava	OTU197	0	0	0	0	0	0	0	0	0	0	318	0	318	0.083333333	0.000282588
d__Eukaryota	k__Fungi	p__Ascomycota	c__Dothideomycetes	o__Pleosporales	f__Didymellaceae	g__Didymella	s__unclassified_g__Didymella	OTU59	143	0	0	60	83	27	0	0	0	596	695	227	1831	0.583333333	0.001627104
d__Eukaryota	k__Fungi	p__Ascomycota	c__Dothideomycetes	o__Pleosporales	f__Pleosporaceae	g__Cochliobolus	s__Cochliobolus_geniculatus	OTU15	0	0	128	0	0	0	0	0	0	0	0	0	128	0.083333333	0.000113746
d__Eukaryota	k__Fungi	p__Ascomycota	c__Dothideomycetes	o__Capnodiales	f__Mycosphaerellaceae	g__Septoria	s__Septoria_arundinacea	OTU218	0	0	0	0	8	0	0	0	0	0	0	94	102	0.166666667	9.06E-05
d__Eukaryota	k__Fungi	p__Ascomycota	c__Sordariomycetes	o__Hypocreales	f__Hypocreaceae	g__Trichoderma	s__Trichoderma_asperellum	OTU6	0	0	0	0	0	0	0	8	0	0	0	0	8	0.083333333	7.11E-06
d__Eukaryota	k__Fungi	p__Basidiomycota	c__Tremellomycetes	o__Tremellales	f__Cryptococcaceae	g__Cryptococcus_f__Cryptococcaceae	s__Cryptococcus_saitoi	OTU92	303	0	165	0	0	0	0	0	0	2067	2804	2130	7469	0.416666667	0.00663727
d__Eukaryota	k__Fungi	p__unclassified_k__Fungi	c__unclassified_k__Fungi	o__unclassified_k__Fungi	f__unclassified_k__Fungi	g__unclassified_k__Fungi	s__unclassified_k__Fungi	OTU166	0	0	0	0	0	0	0	0	0	110	0	0	110	0.083333333	9.78E-05
d__Eukaryota	k__Fungi	p__Ascomycota	c__Sordariomycetes	o__unclassified_c__Sordariomycetes	f__unclassified_c__Sordariomycetes	g__unclassified_c__Sordariomycetes	s__unclassified_c__Sordariomycetes	OTU44	0	28	0	0	0	0	0	0	0	0	0	0	28	0.083333333	2.49E-05
d__Eukaryota	k__Fungi	p__Basidiomycota	c__Tremellomycetes	o__Trichosporonales	f__Trichosporonaceae	g__Apiotrichum	s__unclassified_g__Apiotrichum	OTU227	0	0	0	0	0	0	0	0	0	0	0	153	153	0.083333333	0.000135962
d__Eukaryota	k__Fungi	p__Basidiomycota	c__Tremellomycetes	o__Trichosporonales	f__Trichosporonaceae	g__Apiotrichum	s__Apiotrichum_brassicae	OTU174	0	0	0	0	0	0	0	0	0	1	0	1	2	0.166666667	1.78E-06
d__Eukaryota	k__Fungi	p__Ascomycota	c__Sordariomycetes	o__Diaporthales	f__Diaporthaceae	g__Diaporthe	s__Diaporthe_raonikayaporum	OTU231	0	0	0	0	0	0	0	0	0	0	0	9	9	0.083333333	8.00E-06
d__Eukaryota	k__Fungi	p__Basidiomycota	c__Tremellomycetes	o__Trichosporonales	f__Trichosporonaceae	g__Cutaneotrichosporon	s__Cutaneotrichosporon_daszewskae	OTU23	0	0	199	0	0	0	0	0	0	0	67	184	450	0.25	0.000399889
d__Eukaryota	k__Fungi	p__Ascomycota	c__Sordariomycetes	o__Microascales	f__Microascaceae	g__Kernia	s__unclassified_g__Kernia	OTU34	0	120	0	0	0	0	0	0	0	0	0	0	120	0.083333333	0.000106637
d__Eukaryota	k__Fungi	p__Ascomycota	c__Saccharomycetes	o__Saccharomycetales	f__Dipodascaceae	g__unclassified_f__Dipodascaceae	s__unclassified_f__Dipodascaceae	OTU212	0	0	0	3	1	0	0	0	0	0	0	3	7	0.25	6.22E-06
d__Eukaryota	k__Fungi	p__Ascomycota	c__Sordariomycetes	o__Xylariales	f__unclassified_o__Xylariales	g__unclassified_o__Xylariales	s__unclassified_o__Xylariales	OTU201	0	0	0	0	0	0	0	0	0	0	112	0	112	0.083333333	9.95E-05
d__Eukaryota	k__Fungi	p__Ascomycota	c__Sordariomycetes	o__Sordariales	f__Chaetomiaceae	g__Trichocladium	s__Trichocladium_asperum	OTU61	107	0	118	0	0	0	0	0	0	0	0	2	227	0.25	0.000201722
d__Eukaryota	k__Fungi	p__Basidiomycota	c__Tremellomycetes	o__Trichosporonales	f__Trichosporonaceae	g__Cutaneotrichosporon	s__Cutaneotrichosporon_cutaneum	OTU86	7440	3432	6519	786	1065	957	0	0	0	1569	1115	1204	24087	0.75	0.02140473
d__Eukaryota	k__Fungi	p__Ascomycota	c__Dothideomycetes	o__Pleosporales	f__Pleosporaceae	g__Alternaria	s__unclassified_g__Alternaria	OTU138	545	568	616	41	52	18	0	0	0	1128	1742	1895	6605	0.75	0.005869483
d__Eukaryota	k__Fungi	p__Basidiomycota	c__Tremellomycetes	o__Trichosporonales	f__Trichosporonaceae	g__Cutaneotrichosporon	s__unclassified_g__Cutaneotrichosporon	OTU105	0	0	0	16	14	48	0	0	0	0	0	0	78	0.25	6.93E-05
d__Eukaryota	k__Fungi	p__Basidiomycota	c__Tremellomycetes	o__Trichosporonales	f__Trichosporonaceae	g__Trichosporon	s__Trichosporon_coremiiforme	OTU62	1098	460	907	7	0	43	12	55	32	132	283	115	3144	0.916666667	0.002793892
d__Eukaryota	k__Fungi	p__Basidiomycota	c__Tremellomycetes	o__Trichosporonales	f__Trichosporonaceae	g__Cutaneotrichosporon	s__unclassified_g__Cutaneotrichosporon	OTU10	72	0	0	2	3	0	0	0	0	0	0	0	77	0.25	6.84E-05
d__Eukaryota	k__Fungi	p__Ascomycota	c__Sordariomycetes	o__Microascales	f__Microascaceae	g__Lophotrichus	s__Lophotrichus_plumbescens	OTU104	0	0	0	0	0	4	0	0	0	0	0	0	4	0.083333333	3.55E-06
d__Eukaryota	k__Fungi	p__Ascomycota	c__Sordariomycetes	o__Sordariales	f__Chaetomiaceae	g__Trichocladium	s__Trichocladium_asperum	OTU213	0	11	0	0	0	0	0	0	0	0	0	65	76	0.166666667	6.75E-05
d__Eukaryota	k__Fungi	p__Ascomycota	c__Eurotiomycetes	o__Chaetothyriales	f__Cyphellophoraceae	g__Cyphellophora	s__Cyphellophora_pluriseptata	OTU33	0	0	26	0	0	0	0	0	0	109	21	36	192	0.333333333	0.000170619
d__Eukaryota	k__Fungi	p__Ascomycota	c__Sordariomycetes	o__Microascales	f__Microascaceae	g__Kernia	s__unclassified_g__Kernia	OTU99	0	0	0	0	0	26	0	0	0	0	0	0	26	0.083333333	2.31E-05
d__Eukaryota	k__Fungi	p__Ascomycota	c__Sordariomycetes	o__Hypocreales	f__Nectriaceae	g__unclassified_f__Nectriaceae	s__unclassified_f__Nectriaceae	OTU63	33	0	0	0	0	0	12	2	0	0	0	0	47	0.25	4.18E-05
d__Eukaryota	k__Fungi	p__Ascomycota	c__Eurotiomycetes	o__Eurotiales	f__Aspergillaceae	g__Aspergillus	s__Aspergillus_ochraceopetaliformis	OTU226	0	0	0	0	0	0	0	0	0	0	0	51	51	0.083333333	4.53E-05
d__Eukaryota	k__Fungi	p__Ascomycota	c__Dothideomycetes	o__Botryosphaeriales	f__Botryosphaeriaceae	g__Lasiodiplodia	s__unclassified_g__Lasiodiplodia	OTU233	0	0	0	0	0	0	0	0	0	41	10	75	126	0.25	0.000111969
d__Eukaryota	k__Fungi	p__Ascomycota	c__Leotiomycetes	o__Helotiales	f__Vibrisseaceae	g__Phialocephala	s__Phialocephala_fluminis	OTU136	0	0	0	3	0	0	0	0	0	0	0	0	3	0.083333333	2.67E-06
d__Eukaryota	k__Fungi	p__Ascomycota	c__Eurotiomycetes	o__Chaetothyriales	f__Cyphellophoraceae	g__Cyphellophora	s__Cyphellophora_europaea	OTU145	0	0	0	6	1	8	0	0	0	0	0	0	15	0.25	1.33E-05
d__Eukaryota	k__Fungi	p__Ascomycota	c__Saccharomycetes	o__Saccharomycetales	f__Saccharomycetales_fam_Incertae_sedis	g__Candida	s__Candida_sake	OTU133	0	0	0	1342	985	1306	0	0	0	408	106	0	4147	0.416666667	0.0036852
d__Eukaryota	k__Fungi	p__unclassified_k__Fungi	c__unclassified_k__Fungi	o__unclassified_k__Fungi	f__unclassified_k__Fungi	g__unclassified_k__Fungi	s__unclassified_k__Fungi	OTU112	0	0	0	17	0	0	0	0	0	0	0	0	17	0.083333333	1.51E-05
d__Eukaryota	k__Fungi	p__unclassified_k__Fungi	c__unclassified_k__Fungi	o__unclassified_k__Fungi	f__unclassified_k__Fungi	g__unclassified_k__Fungi	s__unclassified_k__Fungi	OTU137	0	0	0	2	0	0	0	0	0	0	0	0	2	0.083333333	1.78E-06
d__Eukaryota	k__Fungi	p__Rozellomycota	c__unclassified_p__Rozellomycota	o__unclassified_p__Rozellomycota	f__unclassified_p__Rozellomycota	g__unclassified_p__Rozellomycota	s__unclassified_p__Rozellomycota	OTU186	0	0	0	0	0	0	0	0	0	42	0	184	226	0.166666667	0.000200833
d__Eukaryota	k__Fungi	p__Ascomycota	c__Sordariomycetes	o__Hypocreales	f__Nectriaceae	g__Fusicolla	s__Fusicolla_acetilerea	OTU150	0	0	0	50	17	26	10	46	23	469	651	502	1794	0.75	0.001594225
d__Eukaryota	k__Fungi	p__Ascomycota	c__Saccharomycetes	o__Saccharomycetales	f__Dipodascaceae	g__Geotrichum	s__Geotrichum_bryndzae	OTU64	160	0	172	27	35	7	0	0	0	0	0	0	401	0.416666667	0.000356346
d__Eukaryota	k__Fungi	p__unclassified_k__Fungi	c__unclassified_k__Fungi	o__unclassified_k__Fungi	f__unclassified_k__Fungi	g__unclassified_k__Fungi	s__unclassified_k__Fungi	OTU114	0	0	0	3	0	0	0	0	0	0	0	0	3	0.083333333	2.67E-06
d__Eukaryota	k__Fungi	p__Ascomycota	c__Dothideomycetes	o__Pleosporales	f__Thyridariaceae	g__Parathyridaria	s__Parathyridaria_rosae	OTU225	0	0	0	0	0	0	0	0	0	0	0	41	41	0.083333333	3.64E-05
d__Eukaryota	k__Fungi	p__Ascomycota	c__Dothideomycetes	o__Botryosphaeriales	f__Botryosphaeriaceae	g__Botryosphaeria	s__unclassified_g__Botryosphaeria	OTU41	0	12	0	0	0	0	0	0	0	0	0	2	14	0.166666667	1.24E-05
d__Eukaryota	k__Fungi	p__Ascomycota	c__Eurotiomycetes	o__Chaetothyriales	f__Cyphellophoraceae	g__Cyphellophora	s__Cyphellophora_europaea	OTU35	0	97	80	18	0	15	0	0	0	186	0	128	524	0.5	0.000465649
d__Eukaryota	k__Fungi	p__Ascomycota	c__Dothideomycetes	o__Pleosporales	f__Phaeosphaeriaceae	g__Neosetophoma	s__Neosetophoma_samararum	OTU183	0	0	0	0	0	0	0	0	0	36	0	0	36	0.083333333	3.20E-05
d__Eukaryota	k__Fungi	p__Ascomycota	c__Saccharomycetes	o__Saccharomycetales	f__Saccharomycetales_fam_Incertae_sedis	g__Candida	s__Candida_solani	OTU82	1033	734	1194	35350	38774	40264	591	533	445	8151	5136	4550	136755	1	0.121526297
d__Eukaryota	k__Fungi	p__Ascomycota	c__Eurotiomycetes	o__Chaetothyriales	f__Herpotrichiellaceae	g__Exophiala	s__Exophiala_cancerae	OTU87	31	0	88	0	0	0	0	0	0	0	0	0	119	0.166666667	0.000105748
d__Eukaryota	k__Fungi	p__Ascomycota	c__Eurotiomycetes	o__Eurotiales	f__Aspergillaceae	g__Aspergillus	s__Aspergillus_penicillioides	OTU163	0	0	0	0	0	0	0	0	0	109	73	170	352	0.25	0.000312802
d__Eukaryota	k__Fungi	p__Ascomycota	c__Sordariomycetes	o__Hypocreales	f__Nectriaceae	g__Fusicolla	s__unclassified_g__Fusicolla	OTU222	0	0	0	0	0	0	0	0	0	0	0	63	63	0.083333333	5.60E-05
d__Eukaryota	k__Fungi	p__Basidiomycota	c__Microbotryomycetes	o__Sporidiobolales	f__Sporidiobolaceae	g__Rhodotorula	s__Rhodotorula_kratochvilovae	OTU155	0	0	0	0	40	18	0	0	0	0	0	0	58	0.166666667	5.15E-05
d__Eukaryota	k__Fungi	p__Ascomycota	c__Sordariomycetes	o__Hypocreales	f__Nectriaceae	g__unclassified_f__Nectriaceae	s__unclassified_f__Nectriaceae	OTU188	0	0	0	0	0	0	0	0	0	144	70	0	214	0.166666667	0.000190169
d__Eukaryota	k__Fungi	p__Ascomycota	c__Sordariomycetes	o__Hypocreales	f__Nectriaceae	g__Fusarium	s__Fusarium_petroliphilum	OTU5	0	0	0	0	0	0	0	7	0	0	0	0	7	0.083333333	6.22E-06
d__Eukaryota	k__Fungi	p__Ascomycota	c__Saccharomycetes	o__Saccharomycetales	f__Phaffomycetaceae	g__Wickerhamomyces	s__Wickerhamomyces_anomalus	OTU120	0	0	0	88	131	88	0	0	0	0	0	0	307	0.25	0.000272813
d__Eukaryota	k__Fungi	p__Basidiomycota	c__Tremellomycetes	o__Trichosporonales	f__Trichosporonaceae	g__Apiotrichum	s__Apiotrichum_laibachii	OTU13	24	0	282	0	0	1	55277	56728	61120	0	0	132	173564	0.583333333	0.154236336
d__Eukaryota	k__Fungi	p__Rozellomycota	c__unclassified_p__Rozellomycota	o__unclassified_p__Rozellomycota	f__unclassified_p__Rozellomycota	g__unclassified_p__Rozellomycota	s__Rozellomycota_sp	OTU108	0	0	0	5	0	0	0	0	0	0	0	0	5	0.083333333	4.44E-06
d__Eukaryota	k__Fungi	p__Ascomycota	c__Eurotiomycetes	o__Eurotiales	f__Aspergillaceae	g__Aspergillus	s__unclassified_g__Aspergillus	OTU22	0	0	283	1	0	0	0	0	0	133	20	7	444	0.416666667	0.000394557
d__Eukaryota	k__Fungi	p__Chytridiomycota	c__unclassified_p__Chytridiomycota	o__unclassified_p__Chytridiomycota	f__unclassified_p__Chytridiomycota	g__unclassified_p__Chytridiomycota	s__unclassified_p__Chytridiomycota	OTU110	0	0	0	16	19	20	0	0	0	0	0	0	55	0.25	4.89E-05
d__Eukaryota	k__Fungi	p__unclassified_k__Fungi	c__unclassified_k__Fungi	o__unclassified_k__Fungi	f__unclassified_k__Fungi	g__unclassified_k__Fungi	s__unclassified_k__Fungi	OTU147	0	0	0	63	62	108	0	0	0	0	0	0	233	0.25	0.000207054
d__Eukaryota	k__Fungi	p__unclassified_k__Fungi	c__unclassified_k__Fungi	o__unclassified_k__Fungi	f__unclassified_k__Fungi	g__unclassified_k__Fungi	s__unclassified_k__Fungi	OTU144	0	0	0	8	10	1	0	0	0	0	0	0	19	0.25	1.69E-05
d__Eukaryota	k__Fungi	p__Basidiomycota	c__Agaricomycetes	o__Agaricales	f__Schizophyllaceae	g__Schizophyllum	s__Schizophyllum_radiatum	OTU16	0	0	148	0	0	0	0	0	0	0	87	0	235	0.166666667	0.000208831
d__Eukaryota	k__Fungi	p__unclassified_k__Fungi	c__unclassified_k__Fungi	o__unclassified_k__Fungi	f__unclassified_k__Fungi	g__unclassified_k__Fungi	s__unclassified_k__Fungi	OTU143	0	0	0	6	0	0	0	0	0	126	0	0	132	0.166666667	0.000117301
d__Eukaryota	k__Fungi	p__Ascomycota	c__Eurotiomycetes	o__Eurotiales	f__Aspergillaceae	g__Aspergillus	s__Aspergillus_penicillioides	OTU12	0	0	0	0	0	0	3	0	0	50	402	155	610	0.333333333	0.000542072
d__Eukaryota	k__Fungi	p__Ascomycota	c__Dothideomycetes	o__Pleosporales	f__unclassified_o__Pleosporales	g__unclassified_o__Pleosporales	s__unclassified_o__Pleosporales	OTU25	0	0	2	0	0	0	0	0	0	0	0	0	2	0.083333333	1.78E-06
d__Eukaryota	k__Fungi	p__Ascomycota	c__Dothideomycetes	o__Pleosporales	f__Biatriosporaceae	g__unclassified_f__Biatriosporaceae	s__unclassified_f__Biatriosporaceae	OTU77	91	0	0	0	0	16	0	0	0	33	0	0	140	0.25	0.00012441
d__Eukaryota	k__Fungi	p__unclassified_k__Fungi	c__unclassified_k__Fungi	o__unclassified_k__Fungi	f__unclassified_k__Fungi	g__unclassified_k__Fungi	s__unclassified_k__Fungi	OTU148	0	0	0	8	5	24	0	0	0	0	0	0	37	0.25	3.29E-05
d__Eukaryota	k__Fungi	p__Rozellomycota	c__Rozellomycotina_cls_Incertae_sedis	o__GS08	f__unclassified_o__GS08	g__unclassified_o__GS08	s__GS08_sp	OTU140	0	0	0	5	0	0	0	0	0	0	0	0	5	0.083333333	4.44E-06
d__Eukaryota	k__Fungi	p__Basidiomycota	c__Agaricomycetes	o__Agaricales	f__Physalacriaceae	g__Flammulina	s__Flammulina_velutipes	OTU152	0	0	0	0	9	0	0	0	0	0	0	0	9	0.083333333	8.00E-06
d__Eukaryota	k__Fungi	p__Basidiomycota	c__Microbotryomycetes	o__Sporidiobolales	f__Sporidiobolaceae	g__Rhodotorula	s__Rhodotorula_babjevae	OTU149	0	0	0	8	0	0	0	0	0	0	0	0	8	0.083333333	7.11E-06
d__Eukaryota	k__Fungi	p__Ascomycota	c__Leotiomycetes	o__Helotiales	f__Sclerotiniaceae	g__Botrytis	s__unclassified_g__Botrytis	OTU176	0	0	0	0	0	0	0	0	0	111	0	0	111	0.083333333	9.86E-05
d__Eukaryota	k__Fungi	p__Basidiomycota	c__Tremellomycetes	o__Tremellales	f__Rhynchogastremataceae	g__Papiliotrema	s__Papiliotrema_flavescens	OTU14	0	0	0	0	0	0	2	0	5	0	0	0	7	0.166666667	6.22E-06
d__Eukaryota	k__Fungi	p__unclassified_k__Fungi	c__unclassified_k__Fungi	o__unclassified_k__Fungi	f__unclassified_k__Fungi	g__unclassified_k__Fungi	s__unclassified_k__Fungi	OTU32	0	0	30	0	0	0	0	0	0	0	0	0	30	0.083333333	2.67E-05
d__Eukaryota	k__Fungi	p__Ascomycota	c__Eurotiomycetes	o__Chaetothyriales	f__Herpotrichiellaceae	g__Exophiala	s__Exophiala_equina	OTU53	244	278	88	0	0	0	0	0	0	0	0	0	610	0.25	0.000542072
d__Eukaryota	k__Fungi	p__unclassified_k__Fungi	c__unclassified_k__Fungi	o__unclassified_k__Fungi	f__unclassified_k__Fungi	g__unclassified_k__Fungi	s__unclassified_k__Fungi	OTU193	0	0	0	0	0	0	0	0	0	80	47	7	134	0.25	0.000119078
d__Eukaryota	k__Fungi	p__Ascomycota	c__Eurotiomycetes	o__Eurotiales	f__Aspergillaceae	g__Aspergillus	s__Aspergillus_penicillioides	OTU173	4	0	0	0	0	0	0	0	0	85	0	0	89	0.166666667	7.91E-05
d__Eukaryota	k__Fungi	p__Ascomycota	c__Saccharomycetes	o__Saccharomycetales	f__Saccharomycetales_fam_Incertae_sedis	g__Candida	s__Candida_boidinii	OTU154	0	0	0	0	11	3	0	0	0	0	0	9	23	0.25	2.04E-05
d__Eukaryota	k__Fungi	p__Ascomycota	c__Eurotiomycetes	o__Eurotiales	f__Aspergillaceae	g__Aspergillus	s__Aspergillus_penicillioides	OTU171	0	0	0	0	0	0	0	0	0	40	111	164	315	0.25	0.000279922
d__Eukaryota	k__Fungi	p__Ascomycota	c__Saccharomycetes	o__Saccharomycetales	f__Saccharomycetales_fam_Incertae_sedis	g__Candida	s__Candida_quercitrusa	OTU96	0	0	0	0	0	4	0	0	0	0	0	0	4	0.083333333	3.55E-06
d__Eukaryota	k__Fungi	p__Basidiomycota	c__Tremellomycetes	o__Cystofilobasidiales	f__Cystofilobasidiaceae	g__Cystofilobasidium	s__Cystofilobasidium_infirmominiatum	OTU221	0	0	0	0	0	0	0	0	0	0	0	24	24	0.083333333	2.13E-05
d__Eukaryota	k__Fungi	p__unclassified_k__Fungi	c__unclassified_k__Fungi	o__unclassified_k__Fungi	f__unclassified_k__Fungi	g__unclassified_k__Fungi	s__unclassified_k__Fungi	OTU70	187	184	170	5	0	4	16	1	0	0	87	187	841	0.75	0.000747348
d__Eukaryota	k__Fungi	p__Ascomycota	c__Eurotiomycetes	o__Eurotiales	f__Aspergillaceae	g__Aspergillus	s__Aspergillus_tamarii	OTU103	0	0	0	0	0	4	0	0	0	12	78	64	158	0.333333333	0.000140406
d__Eukaryota	k__Fungi	p__Ascomycota	c__Dothideomycetes	o__Pleosporales	f__Didymellaceae	g__Boeremia	s__Boeremia_exigua	OTU228	0	0	0	0	0	0	0	0	0	0	0	155	155	0.083333333	0.00013774
d__Eukaryota	k__Fungi	p__unclassified_k__Fungi	c__unclassified_k__Fungi	o__unclassified_k__Fungi	f__unclassified_k__Fungi	g__unclassified_k__Fungi	s__unclassified_k__Fungi	OTU119	0	0	0	8	15	64	0	0	0	0	0	0	87	0.25	7.73E-05
d__Eukaryota	k__Fungi	p__unclassified_k__Fungi	c__unclassified_k__Fungi	o__unclassified_k__Fungi	f__unclassified_k__Fungi	g__unclassified_k__Fungi	s__unclassified_k__Fungi	OTU118	0	0	0	6	0	0	0	0	0	0	0	0	6	0.083333333	5.33E-06
d__Eukaryota	k__Fungi	p__Ascomycota	c__Dothideomycetes	o__Pleosporales	f__Corynesporascaceae	g__Corynespora	s__Corynespora_cassiicola	OTU90	123	0	139	11	0	0	0	0	0	0	0	0	273	0.25	0.000242599
d__Eukaryota	k__Fungi	p__Ascomycota	c__Sordariomycetes	o__Hypocreales	f__Nectriaceae	g__Paracremonium	s__Paracremonium_sp	OTU177	0	0	0	0	0	0	0	0	0	16	0	0	16	0.083333333	1.42E-05
d__Eukaryota	k__Fungi	p__unclassified_k__Fungi	c__unclassified_k__Fungi	o__unclassified_k__Fungi	f__unclassified_k__Fungi	g__unclassified_k__Fungi	s__unclassified_k__Fungi	OTU111	0	0	0	24	9	40	0	0	0	0	0	0	73	0.25	6.49E-05
d__Eukaryota	k__Fungi	p__Ascomycota	c__Dothideomycetes	o__Pleosporales	f__Didymellaceae	g__unclassified_f__Didymellaceae	s__unclassified_f__Didymellaceae	OTU75	265	0	0	0	0	0	0	0	0	22	187	10	484	0.333333333	0.000430103
d__Eukaryota	k__Fungi	p__Basidiomycota	c__Tremellomycetes	o__Trichosporonales	f__Trichosporonaceae	g__Cutaneotrichosporon	s__Cutaneotrichosporon_curvatus	OTU74	31955	16302	28817	78	159	62	1	19	0	202	0	0	77595	0.75	0.06895421
d__Eukaryota	k__Fungi	p__unclassified_k__Fungi	c__unclassified_k__Fungi	o__unclassified_k__Fungi	f__unclassified_k__Fungi	g__unclassified_k__Fungi	s__unclassified_k__Fungi	OTU115	0	0	0	12	0	0	10	0	0	0	0	71	93	0.25	8.26E-05
d__Eukaryota	k__Fungi	p__unclassified_k__Fungi	c__unclassified_k__Fungi	o__unclassified_k__Fungi	f__unclassified_k__Fungi	g__unclassified_k__Fungi	s__unclassified_k__Fungi	OTU100	0	0	0	0	0	8	0	0	0	0	0	0	8	0.083333333	7.11E-06
d__Eukaryota	k__Fungi	p__unclassified_k__Fungi	c__unclassified_k__Fungi	o__unclassified_k__Fungi	f__unclassified_k__Fungi	g__unclassified_k__Fungi	s__unclassified_k__Fungi	OTU117	0	0	0	96	110	105	0	0	0	0	0	0	311	0.25	0.000276368
d__Eukaryota	k__Fungi	p__Ascomycota	c__Saccharomycetes	o__Saccharomycetales	f__Saccharomycetaceae	g__Eremothecium	s__Eremothecium_coryli	OTU4	0	0	0	0	0	0	0	2	0	0	29	1	32	0.25	2.84E-05
d__Eukaryota	k__Fungi	p__Basidiomycota	c__Tremellomycetes	o__Trichosporonales	f__Trichosporonaceae	g__Cutaneotrichosporon	s__unclassified_g__Cutaneotrichosporon	OTU88	4824	3833	6259	1226	1088	1425	0	0	5	3766	4166	5241	31833	0.833333333	0.028288155
d__Eukaryota	k__Fungi	p__Ascomycota	c__Eurotiomycetes	o__Chaetothyriales	f__Herpotrichiellaceae	g__unclassified_f__Herpotrichiellaceae	s__unclassified_f__Herpotrichiellaceae	OTU208	0	0	0	0	0	0	0	0	0	0	0	62	62	0.083333333	5.51E-05
d__Eukaryota	k__Fungi	p__Basidiomycota	c__Tremellomycetes	o__Filobasidiales	f__Filobasidiaceae	g__Filobasidium	s__Filobasidium_sp	OTU26	0	0	111	0	0	0	0	0	0	0	0	0	111	0.083333333	9.86E-05
d__Eukaryota	k__Fungi	p__Ascomycota	c__Eurotiomycetes	o__Eurotiales	f__Aspergillaceae	g__Aspergillus	s__unclassified_g__Aspergillus	OTU234	0	0	0	0	0	0	0	0	0	0	0	69	69	0.083333333	6.13E-05
d__Eukaryota	k__Fungi	p__Ascomycota	c__Saccharomycetes	o__Saccharomycetales	f__Metschnikowiaceae	g__unclassified_f__Metschnikowiaceae	s__unclassified_f__Metschnikowiaceae	OTU107	0	0	0	277	258	255	0	0	0	0	0	0	790	0.25	0.000702028
d__Eukaryota	k__Fungi	p__Basidiomycota	c__Tremellomycetes	o__Trichosporonales	f__Trichosporonaceae	g__Vanrija	s__Vanrija_fragicola	OTU116	0	0	0	194	233	76	0	0	0	0	0	0	503	0.25	0.000446987
d__Eukaryota	k__Fungi	p__Ascomycota	c__Eurotiomycetes	o__Chaetothyriales	f__Herpotrichiellaceae	g__Exophiala	s__Exophiala_dermatitidis	OTU165	0	0	0	0	0	0	0	0	0	28	0	49	77	0.166666667	6.84E-05
d__Eukaryota	k__Fungi	p__Ascomycota	c__Leotiomycetes	o__Thelebolales	f__unclassified_o__Thelebolales	g__unclassified_o__Thelebolales	s__unclassified_o__Thelebolales	OTU216	0	0	0	0	0	0	0	0	0	0	0	92	92	0.083333333	8.18E-05
d__Eukaryota	k__Fungi	p__Basidiomycota	c__Tremellomycetes	o__Filobasidiales	f__Filobasidiaceae	g__Naganishia	s__Naganishia_sp	OTU8	0	0	0	0	0	0	18	0	61	57	0	322	458	0.333333333	0.000406998
d__Eukaryota	k__Fungi	p__Ascomycota	c__Sordariomycetes	o__Hypocreales	f__Nectriaceae	g__Gibberella	s__Gibberella_avenacea	OTU159	0	0	0	0	0	0	0	0	0	59	135	23	217	0.25	0.000192835
d__Eukaryota	k__Fungi	p__Ascomycota	c__Sordariomycetes	o__Diaporthales	f__Diaporthaceae	g__Diaporthe	s__Diaporthe_miriciae	OTU190	0	0	0	0	0	0	0	0	0	128	84	77	289	0.25	0.000256818
d__Eukaryota	k__Fungi	p__Basidiomycota	c__Tremellomycetes	o__Trichosporonales	f__Trichosporonaceae	g__Apiotrichum	s__Apiotrichum_montevideense	OTU56	12079	5883	12545	347	528	237	59	72	105	4836	7446	5332	49469	1	0.043960253
d__Eukaryota	k__Fungi	p__Ascomycota	c__Eurotiomycetes	o__Eurotiales	f__Trichocomaceae	g__Thermomyces	s__Thermomyces_lanuginosus	OTU3	0	0	0	0	0	0	0	11	0	0	0	0	11	0.083333333	9.78E-06
d__Eukaryota	k__Fungi	p__Ascomycota	c__Sordariomycetes	o__Hypocreales	f__Hypocreales_fam_Incertae_sedis	g__Acremonium	s__Acremonium_furcatum	OTU220	0	0	0	0	0	0	0	0	0	0	0	35	35	0.083333333	3.11E-05
d__Eukaryota	k__Fungi	p__Ascomycota	c__Sordariomycetes	o__Hypocreales	f__Nectriaceae	g__Fusicolla	s__Fusicolla_aquaeductuum	OTU189	0	0	0	0	16	7	0	0	0	2825	2180	1866	6894	0.416666667	0.006126301
d__Eukaryota	k__Fungi	p__Ascomycota	c__Leotiomycetes	o__Thelebolales	f__Pseudeurotiaceae	g__Leuconeurospora	s__Leuconeurospora_sp	OTU172	0	0	0	0	0	0	0	0	0	300	0	279	579	0.166666667	0.000514524
d__Eukaryota	k__Fungi	p__Ascomycota	c__Eurotiomycetes	o__Eurotiales	f__unclassified_o__Eurotiales	g__unclassified_o__Eurotiales	s__unclassified_o__Eurotiales	OTU223	0	0	0	0	0	0	0	0	0	0	0	16	16	0.083333333	1.42E-05
d__Eukaryota	k__Fungi	p__unclassified_k__Fungi	c__unclassified_k__Fungi	o__unclassified_k__Fungi	f__unclassified_k__Fungi	g__unclassified_k__Fungi	s__unclassified_k__Fungi	OTU69	2	0	0	0	0	0	0	0	0	0	0	0	2	0.083333333	1.78E-06
d__Eukaryota	k__Fungi	p__Ascomycota	c__Saccharomycetes	o__Saccharomycetales	f__Saccharomycetales_fam_Incertae_sedis	g__Candida	s__Candida_saitoana	OTU135	0	0	0	12	5	0	0	0	0	0	0	0	17	0.166666667	1.51E-05
d__Eukaryota	k__Fungi	p__Ascomycota	c__Sordariomycetes	o__Coniochaetales	f__Coniochaetaceae	g__Coniochaeta	s__Coniochaeta_acaciae	OTU162	0	0	0	0	0	0	0	0	0	435	752	489	1676	0.25	0.001489365
d__Eukaryota	k__Fungi	p__Ascomycota	c__Dothideomycetes	o__Capnodiales	f__Dissoconiaceae	g__Uwebraunia	s__Uwebraunia_dekkeri	OTU38	0	143	0	0	0	0	0	0	0	0	0	0	143	0.083333333	0.000127076
d__Eukaryota	k__Fungi	p__Ascomycota	c__Sordariomycetes	o__Hypocreales	f__Nectriaceae	g__Fusicolla	s__unclassified_g__Fusicolla	OTU142	0	0	0	12	0	0	0	0	0	0	0	0	12	0.083333333	1.07E-05
d__Eukaryota	k__Fungi	p__Ascomycota	c__Dothideomycetes	o__Capnodiales	f__Cladosporiaceae	g__Cladosporium	s__Cladosporium_sphaerospermum	OTU158	46	0	43	0	20	0	0	0	0	0	106	29	244	0.416666667	0.000216829
d__Eukaryota	k__Fungi	p__Basidiomycota	c__Tremellomycetes	o__unclassified_c__Tremellomycetes	f__unclassified_c__Tremellomycetes	g__unclassified_c__Tremellomycetes	s__unclassified_c__Tremellomycetes	OTU42	0	2	0	0	0	0	0	0	0	0	0	0	2	0.083333333	1.78E-06
d__Eukaryota	k__Fungi	p__Basidiomycota	c__Microbotryomycetes	o__Sporidiobolales	f__Sporidiobolaceae	g__Rhodosporidiobolus	s__Rhodosporidiobolus_odoratus	OTU36	0	159	0	0	0	0	0	0	0	0	0	0	159	0.083333333	0.000141294
d__Eukaryota	k__Fungi	p__unclassified_k__Fungi	c__unclassified_k__Fungi	o__unclassified_k__Fungi	f__unclassified_k__Fungi	g__unclassified_k__Fungi	s__unclassified_k__Fungi	OTU129	0	0	0	5	0	0	0	0	0	0	0	0	5	0.083333333	4.44E-06
d__Eukaryota	k__Fungi	p__Ascomycota	c__Sordariomycetes	o__Hypocreales	f__Nectriaceae	g__unclassified_f__Nectriaceae	s__unclassified_f__Nectriaceae	OTU17	0	0	116	0	0	0	0	0	0	710	197	599	1622	0.333333333	0.001441378
d__Eukaryota	k__Fungi	p__Basidiomycota	c__Tremellomycetes	o__Tremellales	f__Bulleribasidiaceae	g__Vishniacozyma	s__Vishniacozyma_taibaiensis	OTU141	0	0	0	4	0	0	0	0	0	0	0	0	4	0.083333333	3.55E-06
d__Eukaryota	k__Fungi	p__Basidiomycota	c__Tremellomycetes	o__unclassified_c__Tremellomycetes	f__unclassified_c__Tremellomycetes	g__unclassified_c__Tremellomycetes	s__unclassified_c__Tremellomycetes	OTU49	0	86	0	0	0	0	0	0	0	0	0	87	173	0.166666667	0.000153735
d__Eukaryota	k__Fungi	p__unclassified_k__Fungi	c__unclassified_k__Fungi	o__unclassified_k__Fungi	f__unclassified_k__Fungi	g__unclassified_k__Fungi	s__unclassified_k__Fungi	OTU126	0	0	0	5	0	0	0	0	0	0	0	0	5	0.083333333	4.44E-06
d__Eukaryota	k__Fungi	p__unclassified_k__Fungi	c__unclassified_k__Fungi	o__unclassified_k__Fungi	f__unclassified_k__Fungi	g__unclassified_k__Fungi	s__unclassified_k__Fungi	OTU127	0	0	0	16	31	29	0	0	0	0	0	0	76	0.25	6.75E-05
d__Eukaryota	k__Fungi	p__Ascomycota	c__Saccharomycetes	o__Saccharomycetales	f__Dipodascaceae	g__Geotrichum	s__Geotrichum_europaeum	OTU65	8	0	0	0	0	0	0	0	0	0	0	0	8	0.083333333	7.11E-06
d__Eukaryota	k__Fungi	p__Ascomycota	c__Eurotiomycetes	o__Eurotiales	f__Aspergillaceae	g__Aspergillus	s__Aspergillus_gracilis	OTU196	0	0	0	0	0	0	0	0	0	0	11	0	11	0.083333333	9.78E-06
d__Eukaryota	k__Fungi	p__unclassified_k__Fungi	c__unclassified_k__Fungi	o__unclassified_k__Fungi	f__unclassified_k__Fungi	g__unclassified_k__Fungi	s__unclassified_k__Fungi	OTU123	0	0	0	42	30	4	0	0	0	75	0	103	254	0.416666667	0.000225715
d__Eukaryota	k__Fungi	p__Ascomycota	c__Sordariomycetes	o__Hypocreales	f__Nectriaceae	g__Gibberella	s__Gibberella_intricans	OTU67	1499	1136	3398	66	33	99	7	10	0	1464	2936	2736	13384	0.916666667	0.01189359
d__Eukaryota	k__Fungi	p__Ascomycota	c__Dothideomycetes	o__Pleosporales	f__Pleosporaceae	g__Curvularia	s__Curvularia_soli	OTU60	130	0	0	0	0	0	0	0	0	0	0	0	130	0.083333333	0.000115524
d__Eukaryota	k__Fungi	p__Ascomycota	c__Eurotiomycetes	o__Chaetothyriales	f__Herpotrichiellaceae	g__Exophiala	s__Exophiala_oligosperma	OTU184	0	0	0	0	0	0	0	0	0	262	147	69	478	0.25	0.000424771
d__Eukaryota	k__Fungi	p__unclassified_k__Fungi	c__unclassified_k__Fungi	o__unclassified_k__Fungi	f__unclassified_k__Fungi	g__unclassified_k__Fungi	s__unclassified_k__Fungi	OTU98	0	0	0	0	0	6	0	0	0	0	0	0	6	0.083333333	5.33E-06
d__Eukaryota	k__Fungi	p__unclassified_k__Fungi	c__unclassified_k__Fungi	o__unclassified_k__Fungi	f__unclassified_k__Fungi	g__unclassified_k__Fungi	s__unclassified_k__Fungi	OTU203	0	0	0	0	0	0	0	0	0	0	6	0	6	0.083333333	5.33E-06
d__Eukaryota	k__Fungi	p__Ascomycota	c__Saccharomycetes	o__Saccharomycetales	f__Debaryomycetaceae	g__Debaryomyces	s__unclassified_g__Debaryomyces	OTU192	0	0	0	1	0	0	0	0	0	2325	1858	1674	5858	0.333333333	0.005205667
d__Eukaryota	k__Fungi	p__unclassified_k__Fungi	c__unclassified_k__Fungi	o__unclassified_k__Fungi	f__unclassified_k__Fungi	g__unclassified_k__Fungi	s__unclassified_k__Fungi	OTU18	0	0	16	0	0	0	0	0	0	0	0	0	16	0.083333333	1.42E-05
d__Eukaryota	k__Fungi	p__Ascomycota	c__Dothideomycetes	o__Pleosporales	f__Cucurbitariaceae	g__Neocucurbitaria	s__unclassified_g__Neocucurbitaria	OTU230	0	0	0	19	26	0	0	0	0	41	0	53	139	0.333333333	0.000123521
d__Eukaryota	k__Fungi	p__Ascomycota	c__Saccharomycetes	o__Saccharomycetales	f__Saccharomycetales_fam_Incertae_sedis	g__Candida	s__Candida_intermedia	OTU146	1	0	0	77	63	58	0	0	0	0	0	0	199	0.333333333	0.00017684
d__Eukaryota	k__Fungi	p__Ascomycota	c__Saccharomycetes	o__Saccharomycetales	f__Saccharomycetaceae	g__Issatchenkia	s__Issatchenkia_orientalis	OTU1	0	0	0	0	0	0	0	0	5	0	0	0	5	0.083333333	4.44E-06
d__Eukaryota	k__Fungi	p__Ascomycota	c__Sordariomycetes	o__Trichosphaeriales	f__Trichosphaeriaceae	g__Nigrospora	s__Nigrospora_oryzae	OTU19	43	0	539	1	10	24	0	0	0	106	0	12	735	0.583333333	0.000653152
d__Eukaryota	k__Fungi	p__unclassified_k__Fungi	c__unclassified_k__Fungi	o__unclassified_k__Fungi	f__unclassified_k__Fungi	g__unclassified_k__Fungi	s__unclassified_k__Fungi	OTU204	0	0	0	0	0	0	0	0	0	0	4	0	4	0.083333333	3.55E-06
d__Eukaryota	k__Fungi	p__unclassified_k__Fungi	c__unclassified_k__Fungi	o__unclassified_k__Fungi	f__unclassified_k__Fungi	g__unclassified_k__Fungi	s__unclassified_k__Fungi	OTU51	0	1	0	0	0	0	0	0	0	0	0	0	1	0.083333333	8.89E-07
d__Eukaryota	k__Fungi	p__unclassified_k__Fungi	c__unclassified_k__Fungi	o__unclassified_k__Fungi	f__unclassified_k__Fungi	g__unclassified_k__Fungi	s__unclassified_k__Fungi	OTU207	0	0	0	0	0	0	0	0	0	0	20	0	20	0.083333333	1.78E-05
d__Eukaryota	k__Fungi	p__unclassified_k__Fungi	c__unclassified_k__Fungi	o__unclassified_k__Fungi	f__unclassified_k__Fungi	g__unclassified_k__Fungi	s__unclassified_k__Fungi	OTU21	0	0	20	0	0	0	0	0	0	0	0	0	20	0.083333333	1.78E-05
d__Eukaryota	k__Fungi	p__Ascomycota	c__Sordariomycetes	o__Hypocreales	f__Nectriaceae	g__Rectifusarium	s__Rectifusarium_robinianum	OTU170	0	0	0	0	0	0	0	0	0	4886	5052	3997	13935	0.25	0.012383232
d__Eukaryota	k__Fungi	p__Ascomycota	c__Eurotiomycetes	o__Eurotiales	f__Aspergillaceae	g__Penicillium	s__unclassified_g__Penicillium	OTU167	0	0	0	0	0	0	0	0	0	49	218	27	294	0.25	0.000261261
d__Eukaryota	k__Fungi	p__Basidiomycota	c__Microbotryomycetes	o__Sporidiobolales	f__Sporidiobolaceae	g__Rhodotorula	s__Rhodotorula_mucilaginosa	OTU91	102	0	0	0	0	0	164	383	479	538	978	1114	3758	0.583333333	0.003339518
d__Eukaryota	k__Fungi	p__Ascomycota	c__Dothideomycetes	o__Dothideales	f__Aureobasidiaceae	g__Aureobasidium	s__Aureobasidium_proteae	OTU180	0	0	0	0	0	0	0	0	0	5	254	0	259	0.166666667	0.000230158
d__Eukaryota	k__Fungi	p__Ascomycota	c__Dothideomycetes	o__Capnodiales	f__Cladosporiaceae	g__Cladosporium	s__Cladosporium_delicatulum	OTU94	1721	91	683	9	18	0	3	0	0	43	101	164	2833	0.75	0.002517524
d__Eukaryota	k__Fungi	p__Basidiomycota	c__Tremellomycetes	o__Trichosporonales	f__Trichosporonaceae	g__Cutaneotrichosporon	s__Cutaneotrichosporon_sp	OTU164	1	0	0	0	1	0	0	0	0	576	878	501	1957	0.416666667	0.001739073
d__Eukaryota	k__Fungi	p__Ascomycota	c__Eurotiomycetes	o__Eurotiales	f__Aspergillaceae	g__Penicillium	s__unclassified_g__Penicillium	OTU198	0	0	0	0	0	0	0	0	0	0	2	0	2	0.083333333	1.78E-06
d__Eukaryota	k__Fungi	p__Ascomycota	c__Sordariomycetes	o__Hypocreales	f__Hypocreales_fam_Incertae_sedis	g__Acremonium	s__Acremonium_sclerotigenum	OTU175	0	0	0	0	0	14	0	0	0	38	0	0	52	0.166666667	4.62E-05
d__Eukaryota	k__Fungi	p__Ascomycota	c__Sordariomycetes	o__unclassified_c__Sordariomycetes	f__unclassified_c__Sordariomycetes	g__unclassified_c__Sordariomycetes	s__unclassified_c__Sordariomycetes	OTU191	0	0	0	0	0	0	0	0	0	62	97	24	183	0.25	0.000162622
d__Eukaryota	k__Fungi	p__Basidiomycota	c__Tremellomycetes	o__Trichosporonales	f__Trichosporonaceae	g__Cutaneotrichosporon	s__unclassified_g__Cutaneotrichosporon	OTU50	146	144	294	172	224	171	0	0	0	949	1101	1517	4718	0.75	0.004192615
d__Eukaryota	k__Fungi	p__Ascomycota	c__Sordariomycetes	o__Glomerellales	f__unclassified_o__Glomerellales	g__unclassified_o__Glomerellales	s__unclassified_o__Glomerellales	OTU131	0	0	0	16	0	0	0	0	0	0	0	0	16	0.083333333	1.42E-05
d__Eukaryota	k__Fungi	p__Ascomycota	c__Sordariomycetes	o__Hypocreales	f__Nectriaceae	g__unclassified_f__Nectriaceae	s__unclassified_f__Nectriaceae	OTU27	0	0	25	0	51	0	17	37	41	203	122	116	612	0.666666667	0.000543849
d__Eukaryota	k__Fungi	p__Ascomycota	c__Saccharomycetes	o__Saccharomycetales	f__Pichiaceae	g__Pichia	s__Pichia_fermentans	OTU109	0	0	0	44	121	104	0	0	0	0	0	0	269	0.25	0.000239045
d__Eukaryota	k__Fungi	p__Ascomycota	c__Sordariomycetes	o__Hypocreales	f__Hypocreales_fam_Incertae_sedis	g__Acremonium	s__unclassified_g__Acremonium	OTU217	0	0	0	0	0	0	0	0	0	0	0	46	46	0.083333333	4.09E-05
d__Eukaryota	k__Fungi	p__Ascomycota	c__Eurotiomycetes	o__Eurotiales	f__Aspergillaceae	g__unclassified_f__Aspergillaceae	s__unclassified_f__Aspergillaceae	OTU200	0	0	0	0	0	0	0	0	0	0	56	0	56	0.083333333	4.98E-05
d__Eukaryota	k__Fungi	p__Ascomycota	c__Saccharomycetes	o__Saccharomycetales	f__Dipodascaceae	g__unclassified_f__Dipodascaceae	s__unclassified_f__Dipodascaceae	OTU54	369	0	722	51900	48656	46734	37479	35743	31341	32012	27866	30040	342862	0.916666667	0.304681724
d__Eukaryota	k__Fungi	p__Ascomycota	c__Saccharomycetes	o__Saccharomycetales	f__Metschnikowiaceae	g__Clavispora	s__Clavispora_lusitaniae	OTU121	0	0	0	185	155	233	0	0	0	0	0	0	573	0.25	0.000509192
d__Eukaryota	k__Fungi	p__Basidiomycota	c__Tremellomycetes	o__Filobasidiales	f__Filobasidiaceae	g__Naganishia	s__Naganishia_liquefaciens	OTU68	302	184	0	0	0	0	0	0	12	76	131	143	848	0.5	0.000753569
d__Eukaryota	k__Fungi	p__Basidiomycota	c__Tremellomycetes	o__Trichosporonales	f__Trichosporonaceae	g__Trichosporon	s__unclassified_g__Trichosporon	OTU83	3102	3608	534	217	150	207	6	0	13	0	0	0	7837	0.666666667	0.006964291
d__Eukaryota	k__Fungi	p__Basidiomycota	c__Tremellomycetes	o__Trichosporonales	f__Trichosporonaceae	g__Cutaneotrichosporon	s__Cutaneotrichosporon_guehoae	OTU66	7466	1535	5371	67	51	25	0	0	0	8439	8316	7066	38336	0.75	0.034066997
d__Eukaryota	k__Fungi	p__Basidiomycota	c__Tremellomycetes	o__Trichosporonales	f__Trichosporonaceae	g__Apiotrichum	s__Apiotrichum_montevideense	OTU31	0	0	2	0	0	0	0	0	0	0	0	0	2	0.083333333	1.78E-06
d__Eukaryota	k__Fungi	p__Ascomycota	c__Sordariomycetes	o__Xylariales	f__Sporocadaceae	g__Pestalotiopsis	s__unclassified_g__Pestalotiopsis	OTU202	0	0	0	0	0	0	0	0	0	0	13	0	13	0.083333333	1.16E-05
d__Eukaryota	k__Fungi	p__Ascomycota	c__Dothideomycetes	o__Pleosporales	f__Pleosporaceae	g__Alternaria	s__Alternaria_longissima	OTU48	0	36	0	0	0	0	0	0	0	0	0	0	36	0.083333333	3.20E-05
d__Eukaryota	k__Fungi	p__unclassified_k__Fungi	c__unclassified_k__Fungi	o__unclassified_k__Fungi	f__unclassified_k__Fungi	g__unclassified_k__Fungi	s__unclassified_k__Fungi	OTU46	0	24	11	0	0	0	0	0	0	0	0	0	35	0.166666667	3.11E-05
d__Eukaryota	k__Fungi	p__Ascomycota	c__Saccharomycetes	o__Saccharomycetales	f__unclassified_o__Saccharomycetales	g__unclassified_o__Saccharomycetales	s__unclassified_o__Saccharomycetales	OTU157	0	0	0	0	4	0	0	0	1	36	0	23	64	0.333333333	5.69E-05
d__Eukaryota	k__Fungi	p__Ascomycota	c__Dothideomycetes	o__Botryosphaeriales	f__Botryosphaeriaceae	g__Lasiodiplodia	s__unclassified_g__Lasiodiplodia	OTU28	0	0	44	0	27	2	0	0	0	63	67	86	289	0.5	0.000256818
d__Eukaryota	k__Fungi	p__Ascomycota	c__Saccharomycetes	o__Saccharomycetales	f__unclassified_o__Saccharomycetales	g__unclassified_o__Saccharomycetales	s__unclassified_o__Saccharomycetales	OTU151	0	0	0	13	0	0	0	0	0	0	0	0	13	0.083333333	1.16E-05
d__Eukaryota	k__Fungi	p__unclassified_k__Fungi	c__unclassified_k__Fungi	o__unclassified_k__Fungi	f__unclassified_k__Fungi	g__unclassified_k__Fungi	s__unclassified_k__Fungi	OTU43	186	232	0	0	0	0	0	0	0	0	0	0	418	0.166666667	0.000371453
d__Eukaryota	k__Fungi	p__Basidiomycota	c__Tremellomycetes	o__Filobasidiales	f__Piskurozymaceae	g__Piskurozyma	s__Piskurozyma_capsuligena	OTU2	0	0	0	0	0	0	0	0	7	0	0	0	7	0.083333333	6.22E-06
d__Eukaryota	k__Fungi	p__Basidiomycota	c__Tremellomycetes	o__Trichosporonales	f__Trichosporonaceae	g__unclassified_f__Trichosporonaceae	s__unclassified_f__Trichosporonaceae	OTU37	0	168	0	130	0	14	0	0	0	1834	3275	3003	8424	0.5	0.007485924
d__Eukaryota	k__Fungi	p__Ascomycota	c__Saccharomycetes	o__Saccharomycetales	f__Dipodascaceae	g__unclassified_f__Dipodascaceae	s__unclassified_f__Dipodascaceae	OTU125	0	0	0	2	0	0	0	0	0	0	0	0	2	0.083333333	1.78E-06
d__Eukaryota	k__Fungi	p__Ascomycota	c__Dothideomycetes	o__Pleosporales	f__Sporormiaceae	g__Preussia	s__unclassified_g__Preussia	OTU195	0	0	0	0	0	0	0	0	0	0	124	0	124	0.083333333	0.000110192
d__Eukaryota	k__Fungi	p__Ascomycota	c__Sordariomycetes	o__Diaporthales	f__Diaporthaceae	g__Diaporthe	s__Diaporthe_longicolla	OTU194	0	0	0	0	0	0	0	0	0	53	2	18	73	0.25	6.49E-05
d__Eukaryota	k__Fungi	p__Ascomycota	c__Saccharomycetes	o__Saccharomycetales	f__Dipodascaceae	g__Dipodascus	s__Dipodascus_australiensis	OTU84	10678	42826	15337	0	0	77	0	0	0	2478	2228	2817	76441	0.583333333	0.067928717
d__Eukaryota	k__Fungi	p__unclassified_k__Fungi	c__unclassified_k__Fungi	o__unclassified_k__Fungi	f__unclassified_k__Fungi	g__unclassified_k__Fungi	s__unclassified_k__Fungi	OTU102	0	2	0	0	0	6	0	0	0	0	0	0	8	0.166666667	7.11E-06
d__Eukaryota	k__Fungi	p__Ascomycota	c__Eurotiomycetes	o__Eurotiales	f__Aspergillaceae	g__Aspergillus	s__unclassified_g__Aspergillus	OTU156	0	0	0	0	14	5	0	0	0	0	0	0	19	0.166666667	1.69E-05
d__Eukaryota	k__Fungi	p__Ascomycota	c__Dothideomycetes	o__Pleosporales	f__Pleosporaceae	g__Bipolaris	s__Bipolaris_yamadae	OTU11	0	0	0	0	0	0	6	0	0	0	0	0	6	0.083333333	5.33E-06
d__Eukaryota	k__Fungi	p__unclassified_k__Fungi	c__unclassified_k__Fungi	o__unclassified_k__Fungi	f__unclassified_k__Fungi	g__unclassified_k__Fungi	s__unclassified_k__Fungi	OTU101	0	0	0	0	0	8	0	0	0	0	0	0	8	0.083333333	7.11E-06
d__Eukaryota	k__Fungi	p__Ascomycota	c__Saccharomycetes	o__Saccharomycetales	f__Saccharomycetales_fam_Incertae_sedis	g__Candida	s__Candida_intermedia	OTU89	145	0	0	1	0	0	0	0	0	0	0	0	146	0.166666667	0.000129742
d__Eukaryota	k__Fungi	p__Ascomycota	c__Eurotiomycetes	o__Eurotiales	f__Aspergillaceae	g__Aspergillus	s__Aspergillus_minisclerotigenes	OTU161	0	0	0	0	0	0	0	0	0	41	102	7	150	0.25	0.000133296
d__Eukaryota	k__Fungi	p__Ascomycota	c__Dothideomycetes	o__Pleosporales	f__Phaeosphaeriaceae	g__Neosetophoma	s__unclassified_g__Neosetophoma	OTU179	0	0	0	0	0	0	0	0	0	4	0	0	4	0.083333333	3.55E-06
d__Eukaryota	k__Fungi	p__Ascomycota	c__Sordariomycetes	o__Hypocreales	f__Nectriaceae	g__Fusicolla	s__Fusicolla_aquaeductuum	OTU97	0	0	0	0	0	4	0	0	0	0	0	0	4	0.083333333	3.55E-06
d__Eukaryota	k__Fungi	p__Ascomycota	c__Sordariomycetes	o__Hypocreales	f__Nectriaceae	g__Fusarium	s__Fusarium_concentricum	OTU30	0	0	162	0	0	19	0	33	10	160	55	252	691	0.583333333	0.000614052
d__Eukaryota	k__Fungi	p__Ascomycota	c__Dothideomycetes	o__Pleosporales	f__Didymellaceae	g__Epicoccum	s__Epicoccum_sorghinum	OTU229	0	0	0	0	0	0	0	0	0	0	0	25	25	0.083333333	2.22E-05
d__Eukaryota	k__Fungi	p__Ascomycota	c__Eurotiomycetes	o__Eurotiales	f__Aspergillaceae	g__Penicillium	s__Penicillium_cordubense	OTU185	0	0	0	0	0	0	0	0	9	66	143	323	541	0.333333333	0.000480756
d__Eukaryota	k__Fungi	p__Ascomycota	c__Dothideomycetes	o__Pleosporales	f__Torulaceae	g__Torula	s__Torula_sp	OTU47	0	57	0	0	0	0	0	0	0	0	0	0	57	0.083333333	5.07E-05
d__Eukaryota	k__Fungi	p__Ascomycota	c__Eurotiomycetes	o__Eurotiales	f__Aspergillaceae	g__Penicillium	s__unclassified_g__Penicillium	OTU199	0	0	0	0	0	0	0	0	0	0	10	0	10	0.083333333	8.89E-06
d__Eukaryota	k__Fungi	p__Ascomycota	c__Eurotiomycetes	o__Eurotiales	f__Aspergillaceae	g__Aspergillus	s__unclassified_g__Aspergillus	OTU187	0	0	0	0	0	0	0	0	0	428	373	380	1181	0.25	0.001049487
d__Eukaryota	k__Fungi	p__Ascomycota	c__Sordariomycetes	o__Coniochaetales	f__Coniochaetaceae	g__Coniochaeta	s__unclassified_g__Coniochaeta	OTU7	0	0	0	0	0	0	0	6	0	0	0	0	6	0.083333333	5.33E-06
d__Eukaryota	k__Fungi	p__Ascomycota	c__Saccharomycetes	o__Saccharomycetales	f__unclassified_o__Saccharomycetales	g__unclassified_o__Saccharomycetales	s__unclassified_o__Saccharomycetales	OTU76	277	0	241	0	0	20	0	0	0	0	201	18	757	0.416666667	0.000672702
d__Eukaryota	k__Fungi	p__Ascomycota	c__Sordariomycetes	o__Trichosphaeriales	f__Trichosphaeriaceae	g__Nigrospora	s__Nigrospora_sp	OTU58	12	0	0	0	0	0	0	0	0	0	0	0	12	0.083333333	1.07E-05
d__Eukaryota	k__Fungi	p__Ascomycota	c__Saccharomycetes	o__Saccharomycetales	f__Saccharomycetaceae	g__Zygosaccharomyces	s__Zygosaccharomyces_sp	OTU52	11	0	0	0	0	0	0	0	0	0	0	0	11	0.083333333	9.78E-06
